# Supplementary material for: Physicians' self-assessed empathy levels do not correlate with patients' assessments
Source: PLoS One. 2018 May 31;13(5):e0198488. doi: 10.1371/journal.pone.0198488 (PMC5979004; doi:10.1371/journal.pone.0198488)
Supplement: S1 Data — (XLSX) [file pone.0198488.s001.xlsx]

## Sheet: Patient data
						Jefferson Patient						CARE
Physician	Patient	Patient Gender	age range	type of consultantion	place of data collection	Jefferson Q 1	Jefferson Q 2	Jefferson Q 3	Jefferson Q 4	Jefferson Q 5	JScore Patient	CARE Q 1	CARE Q 2	CARE Q 3	CARE Q 4	CARE Q 5	CARE Q 6	CARE Q 7	CARE Q 8	CARE Q 9	CARE Q 10	CARE Score Patient	Emotive Components	Cognitive and Behavioural aspects
1	1	Female	41-50	return	public	6	6	6	6	6	30	5	5	5	5	5	5	5	5	4	5	49	10	39
1	2	Male	31-40	return	public	7	7	7	7	7	35	5	5	5	5	5	5	5	5	5	5	50	10	40
1	3	Female	21-30	return	public	6	7	6	7	7	33	5	5	5	4	4	5	5	5	5	5	48	10	38
1	4	Female	51-60	first	public	5	6	5	6	6	28	4	4	4	4	4	4	4	4	4	4	40	8	32
1	5	Male	21-30	return	public	6	4	5	7	6	28	5	5	4	4	5	4	4	5	4	3	43	9	34
1	6	Male	>70	return	public	4	4	4	3	5	20	3	3	4	3	4	4	4	4	4	4	37	7	30
1	7	Male	21-30	return	public	5	1	2	2	5	15	4	3	3	4	3	3	3	3	2	3	31	7	24
1	8	Female	< 21	return	public	7	7	6	6	7	33	5	3	2	3	3	4	4	3	5	5	37	9	28
1	9	Female	41-50	return	public	3	1	2	3	2	11	3	3	4	3	3	4	3	3	3	3	32	7	25
1	10	Female	51-60	return	public	3	3	4	4	4	18	2	2	1	2	2	2	2	2	2	2	19	4	15
1	12	Male	51-60	return	public	6	5	6	5	7	29	3	4	3	3	3	4	4	4	4	4	36	7	29
1	13	Female	31-40	first	public	4	1	1	2	3	11	3	3	3	2	2	3	2	3	3	3	27	6	21
1	14	Female	51-60	return	public	5	6	3	5	6	25	4	3	4	4	4	3	3	3	3	3	34	7	27
1	15	Male	61-70	return	public	4	5	2	6	5	22	3	4	3	2	4	4	3	4	3	1	31	7	24
1	16	Female	61-70	return	public	7	7	5	6	7	32	4	4	4	4	4	4	4	4	4	4	40	8	32
1	17	Female	31-40	return	public	7	6	6	7	7	33	4	4	5	4	5	5	5	5	5	5	47	9	38
1	18	Male	51-60	return	public	5	5	5	5	5	25	3	3	3	3	3	3	3	3	3	3	30	6	24
1	19	Female	61-70	return	public	5	5	5	5	5	25	3	3	3	3	3	3	3	3	3	3	30	6	24
1	20	Female	51-60	return	public	6	5	7	6	6	30	3	4	3	3	5	4	3	5	3	5	38	7	31
1	21	Male	41-50	return	public	4	5	4	4	5	22	3	3	3	2	3	3	2	2	2	3	26	6	20
1	22	Female	51-60	return	public	5	5	5	5	5	25	3	3	3	3	3	3	3	3	3	3	30	6	24
1	23	Male	61-70	return	public	7	6	6	6	6	31	5	4	4	4	4	4	4	4	4	4	41	9	32
1	24	Female	61-70	return	public	7	7	7	7	7	35	5	2	5	5	5	4	5	5	5	5	46	9	37
1	25	Male	51-60	return	public	7	7	7	7	7	35	4	4	4	4	4	4	4	4	4	4	40	8	32
2	1	Male	21-30	first	private	7	5	6	6	7	31	5	5	5	5	5	5	4	5	4	5	48	10	38
2	2	Female	41-50	first	private	6	7	6	6	7	32	5	5	5	5	5	4	4	5	5	5	48	9	39
2	3	Female	61-70	first	private	7	7	7	7	7	35	5	5	5	5	5	5	5	5	5	5	50	10	40
2	4	Female	61-70	first	private	7	7	7	7	7	35	5	5	5	5	5	5	5	5	5	5	50	10	40
2	5	Male	>70	return	private	7	7	7	7	7	35	5	5	5	5	5	5	5	5	5	5	50	10	40
2	6	Female	61-70	return	private	7	7	7	7	7	35	5	5	5	5	5	5	5	5	5	5	50	10	40
2	7	Female	>70	return	private	7	7	7	7	7	35	5	5	5	5	5	5	5	5	5	5	50	10	40
2	8	Female	61-70	return	private	7	7	7	7	7	35	5	5	5	5	5	5	5	5	5	5	50	10	40
2	9	Female	51-60	return	private	7	5	7	7	7	33	5	5	5	5	5	5	5	5	5	5	50	10	40
2	10	Female	51-60	return	private	6	7	7	6	7	33	5	5	5	5	5	4	5	4	5	5	48	9	39
2	11	Female	41-50	return	private	7	7	7	7	7	35	5	5	5	5	5	5	5	5	5	5	50	10	40
2	12	Male	21-30	first	private	7	7	7	7	7	35	5	5	5	5	5	5	5	5	5	5	50	10	40
2	13	Female	41-50	return	private	7	7	7	7	7	35	5	5	5	5	5	5	5	5	5	5	50	10	40
2	14	Male	41-50	first	private	7	7	7	7	7	35	5	5	5	5	5	5	5	5	5	5	50	10	40
2	15	Female	>70	return	private	6	7	7	7	7	34	5	5	5	5	5	5	5	5	5	5	50	10	40
2	16	Female	31-40	first	private	7	7	7	7	7	35	5	5	5	5	5	5	5	5	5	5	50	10	40
2	17	Female	51-60	return	private	7	7	7	7	7	35	5	5	5	5	5	5	5	5	5	5	50	10	40
2	18	Female	31-40	first	private	6	6	7	6	7	32	5	4	5	4	5	5	5	4	5	5	47	10	37
2	19	Female	31-40	first	private	6	5	6	7	7	31	5	5	5	5	5	5	5	5	5	5	50	10	40
2	20	Female	31-40	first	private	7	7	7	7	7	35	5	5	5	5	5	5	5	5	5	5	50	10	40
2	21	Female	31-40	return	private	7	7	7	7	7	35	5	5	5	5	5	5	5	5	5	5	50	10	40
2	22	Male	61-70	return	private	7	7	7	7	7	35	5	5	5	5	5	5	5	5	5	5	50	10	40
2	23	Female	41-50	return	private	6	4	7	7	7	31	5	5	5	5	5	4	5	4	4	4	46	9	37
2	24	Female	41-50	return	private	7	7	7	7	7	35	5	5	5	5	5	5	5	5	5	5	50	10	40
2	25	Female	< 21	first	private	5	6	6	6	6	29	5	5	4	5	5	5	5	5	5	5	49	10	39
2	26	Female	41-50	return	private	5	4	6	6	6	27	4	4	4	4	4	4	4	4	4	4	40	8	32
3	1	Female	61-70	return	private	7	7	7	7	7	35	5	5	5	5	5	5	5	5	5	5	50	10	40
3	2	Female	61-70	return	private	7	7	7	7	7	35	4	5	5	5	5	5	5	5	5	5	49	9	40
3	3	Male	>70	return	private	7	7	7	7	7	35	5	5	5	5	5	5	5	5	5	5	50	10	40
3	4	Female	41-50	return	private	7	7	7	7	7	35	5	5	5	5	5	5	5	5	5	5	50	10	40
3	5	Female	51-60	return	private	6	7	7	7	7	34	5	5	5	5	5	5	5	5	5	5	50	10	40
3	6	Male	< 21	first	private	6	7	6	6	7	32	5	5	5	5	5	5	5	5	5	5	50	10	40
3	7	Female	51-60	return	private	4	5	4	5	6	24	4	4	4	3	3	3	4	4	4	4	37	7	30
3	9	Female	41-50	return	private	7	7	7	7	7	35	5	5	5	5	5	5	5	5	5	5	50	10	40
3	10	Female	51-60	return	private	7	7	7	7	7	35	5	5	5	5	5	5	5	5	5	5	50	10	40
3	11	Female	41-50	return	private	7	7	7	7	7	35	5	5	5	5	5	5	5	5	5	5	50	10	40
3	12	Female	61-70	return	private	7	7	7	7	7	35	5	5	5	5	5	5	5	5	5	5	50	10	40
3	12	Female	51-60	return	private	7	7	7	7	7	35	5	5	5	5	5	5	5	5	5	5	50	10	40
3	13	Female	61-70	return	private	7	7	7	7	7	35	5	5	5	5	5	5	5	5	5	5	50	10	40
3	14	Female	>70	return	private	7	7	7	7	7	35	5	5	5	5	5	5	5	5	5	5	50	10	40
3	15	Female	51-60	return	private	6	6	7	7	7	33	5	5	5	5	5	5	4	5	5	4	48	10	38
3	16	Female	51-60	return	private	7	7	7	7	7	35	5	5	5	5	5	5	5	5	5	5	50	10	40
3	18	Female	31-40	return	private	5	5	6	7	7	30	5	5	5	5	5	5	5	5	5	5	50	10	40
3	19	Female	21-30	first	private	6	7	6	6	7	32	5	5	5	5	5	4	4	4	4	4	45	9	36
3	20	Female	51-60	return	private	7	7	7	7	7	35	5	5	5	5	5	5	5	5	5	5	50	10	40
3	21	Female	>70	return	private	7	7	7	7	7	35	5	5	5	5	5	5	5	5	5	5	50	10	40
3	22	Female	41-50	return	private	7	7	7	7	7	35	5	5	5	5	5	5	5	5	5	5	50	10	40
3	23	Female	31-40	return	private	7	7	7	7	7	35	5	5	5	5	5	5	5	5	5	5	50	10	40
3	24	Male	61-70	return	private	7	7	7	7	7	35	5	5	5	5	5	5	5	5	5	5	50	10	40
3	25	Female	< 21	first	private	7	7	7	7	7	35	5	5	5	5	5	5	5	5	5	5	50	10	40
3	26	Female	61-70	return	private	6	6	7	7	7	33	5	5	5	5	5	5	5	5	5	5	50	10	40
3	27	Female	51-60	return	private	6	6	7	7	7	33	5	4	5	5	4	4	5	5	5	4	46	9	37
3	28	Female	51-60	return	private	7	7	7	7	7	35	5	5	5	5	5	5	5	5	5	5	50	10	40
4	1	Female	31-40	return	private	4	5	6	5	6	26	5	5	4	4	4	5	5	5	5	5	47	10	37
5	1	Female	51-60	return	private	7	7	7	7	7	35	5	5	5	5	5	5	5	5	5	5	50	10	40
5	2	Male	>70	return	private	7	7	7	7	7	35	5	5	5	5	5	5	5	5	5	5	50	10	40
5	3	Female	61-70	return	private	7	7	7	7	7	35	5	5	5	5	5	5	5	5	5	5	50	10	40
5	4	Female	41-50	first	private	7	7	7	7	7	35	5	5	5	5	5	5	5	5	5	5	50	10	40
5	5	Female	51-60	first	private	7	6	7	7	7	34	5	4	4	4	4	3	3	3	4	3	37	8	29
5	6	Female	31-40	return	private	6	6	7	7	7	33	3	4	5	4	3	2	3	4	4	3	35	5	30
5	8	Female	31-40	return	private	7	5	6	7	7	32	4	5	5	5	4	5	5	5	5	5	48	9	39
5	9	Female	31-40	first	private	7	7	7	7	7	35	5	5	5	5	5	5	5	5	5	5	50	10	40
5	10	Female	31-40	first	private	7	7	7	7	7	35	4	4	4	4	4	4	4	4	4	4	40	8	32
5	11	Male	41-50	return	private	7	7	7	7	7	35	5	4	4	4	4	4	4	5	4	5	43	9	34
5	12	Female	>70	return	private	7	7	7	7	7	35	5	5	5	5	5	5	5	5	5	5	50	10	40
5	13	Female	61-70	return	private	7	2	7	7	7	30	5	5	5	5	5	5	5	5	5	2	47	10	37
5	14	Female	41-50	first	private	7	6	6	6	7	32	5	5	5	5	5	5	4	5	5	5	49	10	39
5	15	Female	41-50	return	private	5	6	6	6	7	30	3	2	3	3	5	5	3	3	3	5	35	8	27
5	16	Female	41-50	first	private	7	6	5	6	6	30	4	5	5	4	4	4	4	3	4	4	41	8	33
5	17	Male	41-50	return	private	5	4	6	5	6	26	5	5	5	5	5	5	5	5	5	5	50	10	40
5	18	Male	41-50	return	private	5	6	5	5	7	28	5	5	5	5	4	4	5	4	5	4	46	9	37
6	1	Female	61-70	first	private	6	7	7	6	7	33	5	5	5	5	5	5	5	5	5	5	50	10	40
6	2	Female	31-40	first	private	7	7	7	7	7	35	5	4	4	3	3	5	5	4	4	3	40	10	30
6	3	Female	51-60	first	private	5	6	5	5	6	27	5	3	3	4	4	5	4	3	5	4	40	10	30
6	4	Male	51-60	first	private	7	7	7	7	7	35	5	5	5	4	4	4	4	5	5	5	46	9	37
6	5	Male	51-60	first	private	7	7	7	7	7	35	5	5	5	5	4	4	5	4	5	5	47	9	38
6	6	Female	31-40	first	private	7	7	7	7	7	35	3	3	3	3	3	3	3	3	3	3	30	6	24
6	7	Female	>70	first	private	5	5	5	7	7	29	5	4	4	4	4	4	4	4	4	5	42	9	33
6	8	Female	61-70	first	private	7	7	7	7	7	35	5	5	5	5	4	5	4	5	5	4	47	10	37
6	9	Male	31-40	first	private	5	5	7	7	7	31	5	5	5	5	5	5	5	5	5	5	50	10	40
6	10	Female	61-70	first	private	7	7	7	7	7	35	5	5	5	5	5	5	5	5	5	5	50	10	40
6	11	Female	51-60	first	private	5	5	7	7	7	31	4	4	4	4	4	3	3	2	2	1	31	7	24
6	12	Female	41-50	first	private	7	7	7	7	7	35	3	3	3	3	4	4	4	5	5	4	38	7	31
6	13	Female	41-50	first	private	5	1	2	3	5	16	4	3	3	3	3	3	3	3	3	3	31	7	24
6	14	Female	41-50	first	private	7	7	7	7	7	35	4	4	4	4	4	4	4	4	4	4	40	8	32
6	15	Female	51-60	first	private	7	7	7	7	7	35	4	3	5	4	5	3	4	5	4	4	41	7	34
6	16	Female	41-50	first	private	6	6	6	6	6	30	3	3	3	3	3	3	3	3	3	3	30	6	24
7	1	Male	31-40	first	private	6	6	7	6	7	32	5	4	5	5	5	4	4	5	4	5	46	9	37
7	2	Male	31-40	return	private	7	7	7	7	7	35	5	5	5	5	5	5	5	5	5	5	50	10	40
7	3	Male	21-30	first	private	5	3	3	3	5	19	4	4	4	4	4	4	5	5	4	5	43	8	35
7	4	Male	31-40	return	private	7	7	7	7	7	35	5	5	5	5	5	5	5	5	5	5	50	10	40
7	5	Male	21-30	first	private	6	7	7	7	7	34	5	5	5	5	5	5	5	5	5	5	50	10	40
7	6	Female	51-60	first	private	6	7	7	7	7	34	5	5	5	5	5	5	5	5	5	5	50	10	40
7	7	Male	51-60	first	private	5	5	5	5	6	26	5	4	4	5	4	4	5	5	4	5	45	9	36
7	8	Male	21-30	return	private	5	5	5	5	5	25	5	5	5	5	5	5	5	5	5	5	50	10	40
7	9	Male	21-30	return	private	6	6	6	7	7	32	5	5	5	5	5	4	4	5	4	5	47	9	38
7	10	Male	61-70	return	private	4	5	3	3	5	20	4	4	5	4	4	4	4	4	4	4	41	8	33
7	11	Male	21-30	first	private	6	6	6	6	7	31	5	5	5	5	5	5	5	5	5	5	50	10	40
7	12	Male	21-30	first	private	5	5	5	5	5	25	4	4	4	4	5	4	4	4	4	5	42	8	34
7	13	Male	41-50	first	private	5	5	5	6	6	27	4	4	4	4	4	4	5	5	4	4	42	8	34
7	14	Male	41-50	return	private	7	7	7	7	7	35	5	5	5	5	5	5	5	5	5	5	50	10	40
7	15	Male	61-70	first	private	7	7	6	6	7	33	5	5	5	4	5	5	5	5	4	5	48	10	38
7	16	Female	51-60	first	private	7	7	7	7	7	35	5	5	5	5	5	5	5	5	5	5	50	10	40
7	17	Female	21-30	first	private	6	6	5	7	7	31	5	5	5	5	5	5	5	5	5	5	50	10	40
8	1	Male	61-70	first	private	4	5	5	5	5	24	4	2	3	3	4	4	3	4	4	4	35	8	27
8	2	Female	>70	first	private	7	7	7	7	7	35	4	4	4	4	4	4	4	4	4	4	40	8	32
8	3	Female	31-40	first	private	7	5	5	7	7	31	3	3	3	4	3	3	3	3	3	3	31	6	25
8	4	Female	61-70	first	private	7	5	5	5	7	29	5	5	5	5	5	5	5	5	5	5	50	10	40
8	5	Female	31-40	first	private	7	5	5	7	7	31	5	3	3	3	1	1	1	2	1	1	21	6	15
8	6	Female	31-40	first	private	7	5	5	5	7	29	3	3	4	3	3	4	3	3	3	3	32	7	25
8	7	Female	51-60	first	private	5	5	5	7	7	29	3	3	3	3	3	4	3	4	4	4	34	7	27
8	8	Female	>70	first	private	5	3	6	7	7	28	3	3	3	3	3	3	3	2	3	3	29	6	23
8	9	Female	31-40	first	private	7	7	7	7	7	35	4	4	4	4	4	4	4	4	4	4	40	8	32
8	10	Female	31-40	first	private	7	1	1	1	7	17	5	5	5	5	5	5	5	5	5	5	50	10	40
8	11	Female	51-60	first	private	7	6	5	5	7	30	5	5	5	4	4	4	4	4	4	4	43	9	34
8	12	Female	61-70	first	private	7	7	7	7	7	35	5	4	4	4	4	5	5	4	4	4	43	10	33
8	13	Male	>70	first	private	5	5	5	7	7	29	5	5	3	5	5	5	5	5	5	5	48	10	38
8	14	Female	41-50	first	private	7	6	6	7	7	33	5	4	5	5	5	4	5	5	5	5	48	9	39
8	15	Female	41-50	first	private	5	5	5	5	5	25	4	4	4	4	4	4	4	4	4	4	40	8	32
8	16	Female	41-50	first	private	7	7	7	7	7	35	5	5	5	5	5	5	5	5	5	5	50	10	40
8	17	Female	51-60	first	private	7	7	7	7	7	35	5	5	5	5	5	5	5	5	5	5	50	10	40
8	18	Female	61-70	first	private	7	7	7	7	7	35	4	5	3	5	5	4	4	5	4	3	42	8	34
8	19	Female	61-70	first	private	7	7	7	7	7	35	5	5	4	4	4	5	5	5	5	4	46	10	36
8	20	Female	41-50	first	private	7	7	7	7	7	35	4	4	4	4	4	4	4	4	4	4	40	8	32
8	21	Female	61-70	first	private	7	7	7	7	7	35	5	5	5	5	5	5	5	5	5	5	50	10	40
8	22	Female	51-60	first	private	5	3	5	4	5	22	5	5	5	5	5	5	5	5	5	5	50	10	40
8	23	Female	31-40	first	private	7	7	7	7	7	35	5	5	5	5	5	5	5	5	5	5	50	10	40
8	24	Female	61-70	first	private	7	7	7	7	7	35	4	3	3	3	3	3	3	3	3	3	31	7	24
8	25	Female	31-40	first	private	7	7	7	7	7	35	5	5	5	5	5	5	5	5	5	5	50	10	40
8	26	Female	31-40	first	private	7	7	7	7	7	35	5	5	5	5	5	5	5	5	5	5	50	10	40
9	1	Male	31-40	first	private	5	6	6	6	6	29	5	5	5	4	4	4	4	4	4	4	43	9	34
9	2	Female	51-60	return	private	7	7	7	7	7	35	4	5	5	5	5	5	5	5	5	5	49	9	40
9	3	Male	51-60	return	private	7	7	7	7	7	35	4	3	5	5	4	4	5	5	5	5	45	8	37
9	4	Female	41-50	first	private	7	7	6	7	7	34	5	5	5	5	5	4	5	5	5	5	49	9	40
9	5	Female	31-40	return	private	5	6	5	6	6	28	5	5	5	5	4	5	4	5	5	5	48	10	38
9	6	Male	41-50	return	private	5	6	5	7	7	30	5	5	5	5	5	5	5	5	5	3	48	10	38
9	8	Male	51-60	return	private	6	7	7	7	7	34	5	5	5	5	5	5	5	5	5	4	49	10	39
9	10	Male	51-60	return	private	6	6	6	6	6	30	5	5	5	5	5	5	5	5	5	5	50	10	40
9	11	Female	51-60	return	private	7	7	7	7	7	35	4	4	4	4	4	4	5	5	5	5	44	8	36
9	12	Female	31-40	return	private	7	7	7	6	7	34	5	5	5	5	5	5	5	5	5	5	50	10	40
9	13	Female	31-40	first	private	7	6	7	7	7	34	5	5	5	5	5	5	5	5	5	5	50	10	40
9	14	Male	61-70	return	private	5	5	7	6	7	30	4	3	3	3	3	3	3	3	4	3	32	7	25
9	15	Female	61-70	return	private	7	7	7	7	7	35	5	4	5	5	5	5	5	5	5	5	49	10	39
9	16	Female	61-70	return	private	6	7	3	6	7	29	3	5	3	3	3	3	3	3	3	3	32	6	26
9	17	Female	31-40	first	private	5	5	5	5	6	26	5	5	5	5	5	4	5	5	5	5	49	9	40
9	18	Female	21-30	first	private	7	6	6	6	6	31	5	5	5	4	4	5	5	5	5	4	47	10	37
9	19	Female	31-40	first	private	5	6	4	4	5	24	4	4	3	3	3	3	4	4	4	4	36	7	29
9	20	Female	41-50	return	private	7	7	7	7	7	35	5	5	5	5	5	5	5	5	5	5	50	10	40
9	21	Female	31-40	return	private	6	7	6	5	7	31	5	5	5	5	5	5	5	5	5	5	50	10	40
9	22	Female	51-60	return	private	6	6	6	6	6	30	5	5	4	5	4	4	4	4	4	4	43	9	34
9	23	Male	41-50	return	private	6	6	7	6	6	31	4	5	4	4	4	5	5	4	4	4	43	9	34
9	24	Male	51-60	return	private	7	6	6	6	6	31	5	5	5	5	5	5	5	5	5	5	50	10	40
9	25	Female	61-70	return	private	5	5	6	6	5	27	4	3	3	3	3	3	3	3	3	3	31	7	24
9	26	Female	51-60	return	private	6	6	5	6	6	29	4	4	4	4	4	4	4	4	4	4	40	8	32
10	1	Male	31-40	first	private	7	7	7	7	7	35	4	4	4	4	4	4	4	4	4	4	40	8	32
10	2	Female	61-70	first	private	7	7	7	7	7	35	5	5	5	5	5	5	5	5	5	5	50	10	40
10	3	Male	41-50	first	private	7	7	7	7	7	35	5	5	4	5	5	4	4	4	4	4	44	9	35
10	4	Female	61-70	first	private	7	7	7	7	7	35	5	3	3	4	4	4	4	3	4	3	37	9	28
10	5	Female	51-60	first	private	7	7	7	7	7	35	5	5	5	5	5	5	5	5	5	5	50	10	40
10	6	Male	51-60	first	private	7	7	7	7	7	35	5	4	4	4	4	4	4	4	4	4	41	9	32
10	7	Male	41-50	first	private	7	7	7	7	7	35	4	4	4	4	4	4	4	4	4	4	40	8	32
10	8	Female	61-70	first	private	7	6	6	7	7	33	5	5	4	4	5	5	4	5	5	4	46	10	36
10	9	Female	41-50	first	private	5	6	5	5	6	27	3	3	3	4	3	3	3	3	3	3	31	6	25
10	10	Male	51-60	first	private	7	6	6	5	7	31	5	3	5	5	5	3	3	2	3	2	36	8	28
10	11	Female	>70	first	private	7	7	7	7	7	35	5	5	5	5	5	5	5	5	5	5	50	10	40
10	12	Female	61-70	first	private	7	7	7	7	7	35	5	5	5	5	5	5	5	5	5	5	50	10	40
10	13	Female	41-50	first	private	6	6	6	6	6	30	5	5	5	5	5	5	5	5	5	5	50	10	40
10	14	Female	61-70	first	private	7	7	7	7	7	35	3	2	3	3	3	2	3	4	4	2	29	5	24
10	15	Female	51-60	first	private	7	7	7	7	7	35	5	5	5	5	5	5	5	5	5	5	50	10	40
10	16	Female	41-50	first	private	7	7	7	7	7	35	4	4	4	4	4	4	4	4	4	4	40	8	32
10	17	Female	41-50	first	private	5	4	3	2	7	21	5	4	3	3	3	4	3	4	3	2	34	9	25
10	18	Female	51-60	first	private	5	5	5	5	5	25	3	3	3	3	3	3	3	3	3	3	30	6	24
10	19	Male	51-60	first	private	7	7	7	7	7	35	4	4	4	4	4	4	4	4	4	4	40	8	32
11	1	Female	61-70	first	public	7	7	7	7	7	35	3	4	4	4	4	4	5	3	3	3	37	7	30
11	2	Female	51-60	first	public	7	7	7	7	7	35	3	3	4	5	5	5	5	5	5	5	45	8	37
11	3	Male	>70	return	public	7	5	6	4	7	29	4	5	5	3	3	3	5	3	3	3	37	7	30
11	4	Male	41-50	return	public	6	7	6	5	7	31	3	3	3	2	3	3	3	3	3	3	29	6	23
11	5	Male	41-50	return	public	7	7	7	7	7	35	5	5	5	5	5	5	5	5	5	5	50	10	40
11	6	Male	61-70	return	public	6	5	5	4	5	25	3	3	3	3	3	3	3	3	3	5	32	6	26
11	7	Female	61-70	return	public	7	7	7	7	7	35	3	3	3	3	3	3	3	5	3	3	32	6	26
11	8	Female	>70	return	public	7	7	7	7	7	35	3	5	5	3	4	3	5	5	4	4	41	6	35
11	9	Female	51-60	return	public	7	7	7	7	7	35	5	5	5	5	5	5	5	5	5	5	50	10	40
11	10	Male	>70	return	public	6	7	7	6	6	32	3	3	3	3	3	3	3	3	3	5	32	6	26
12	1	Male	61-70	first	public	5	6	7	7	7	32	3	3	3	3	3	3	3	4	4	4	33	6	27
12	2	Female	31-40	return	public	7	7	7	7	7	35	5	5	5	5	5	5	5	5	5	5	50	10	40
12	3	Male	31-40	return	public	7	7	5	7	7	33	5	5	4	4	3	5	5	5	5	5	46	10	36
12	4	Male	51-60	return	public	7	7	7	7	7	35	3	3	3	3	3	3	5	5	5	5	38	6	32
12	5	Female	51-60	return	public	7	7	7	7	7	35	5	5	5	5	5	5	4	5	5	4	48	10	38
12	6	Male	61-70	return	public	6	2	5	5	6	24	3	3	3	3	3	3	3	3	3	3	30	6	24
12	7	Male	31-40	return	public	3	1	3	7	4	18	5	5	5	4	4	5	5	5	2	3	43	10	33
12	8	Female	31-40	return	public	7	7	6	7	7	34	5	3	5	4	5	5	5	5	5	4	46	10	36
12	9	Female	31-40	return	public	7	7	7	7	7	35	3	4	3	4	3	3	4	3	2	3	32	6	26
12	10	Female	41-50	return	public	5	1	1	1	1	9	3	3	3	2	2	1	3	2	2	2	23	4	19
12	11	Male	61-70	first	public	7	5	5	5	5	27	3	3	3	3	3	3	3	3	3	3	30	6	24
12	12	Female	51-60	return	public	7	7	7	7	7	35	3	2	3	3	2	3	3	3	3	3	28	6	22
12	13	Male	61-70	return	public	6	5	4	5	6	26	3	3	5	5	4	4	5	5	5	5	44	7	37
12	14	Male	61-70	return	public	5	1	1	1	4	12	3	3	3	3	2	3	3	3	3	3	29	6	23
12	15	Female	51-60	return	public	4	3	5	5	7	24	3	3	3	2	2	3	3	5	5	3	32	6	26
12	16	Female	31-40	return	public	7	4	1	1	1	14	3	1	3	1	1	3	3	1	3	3	22	6	16
12	17	Male	61-70	return	public	1	5	1	3	7	17	5	5	5	5	2	2	5	5	5	2	41	7	34
12	18	Female	51-60	return	public	7	6	5	7	6	31	4	4	3	3	3	3	4	4	5	3	36	7	29
12	19	Male	61-70	return	public	7	1	1	1	7	17	5	3	3	3	3	3	3	3	5	5	36	8	28
12	20	Female	31-40	return	public	7	7	7	6	7	34	5	5	5	3	5	3	5	5	5	3	44	8	36
13	1	Male	61-70	return	public	5	4	5	4	6	24	3	3	5	3	5	3	3	5	5	5	40	6	34
13	2	Female	31-40	return	public	7	5	1	5	7	25	4	4	4	4	2	3	3	3	3	3	33	7	26
13	3	Male	31-40	return	public	7	7	7	7	7	35	3	3	3	5	3	3	3	3	3	5	34	6	28
13	4	Male	>70	first	public	7	7	7	7	7	35	3	3	3	4	4	3	3	4	3	3	33	6	27
13	5	Male	41-50	return	public	7	7	7	7	7	35	3	3	3	3	3	3	3	3	3	3	30	6	24
13	6	Female	61-70	return	public	6	4	3	6	6	25	5	3	3	3	3	3	3	5	5	3	36	8	28
13	7	Female	61-70	first	public	6	6	6	5	6	29	3	3	4	4	3	3	3	4	4	3	34	6	28
13	8	Male	>70	return	public	7	7	7	7	7	35	4	4	4	4	4	4	4	4	4	4	40	8	32
13	9	Male	61-70	return	public	6	4	6	5	7	28	2	3	5	2	2	2	2	2	2	2	24	4	20
13	10	Female	61-70	return	public	5	6	4	7	6	28	3	2	3	3	3	4	3	5	5	3	34	7	27
14	1	Male	>70	return	public	7	6	5	6	6	30	5	5	5	5	5	5	5	5	5	5	50	10	40
14	2	Female	21-30	return	public	7	7	7	7	7	35	3	3	5	3	3	3	3	5	5	5	38	6	32
14	3	Female	31-40	return	public	4	2	1	5	6	18	3	4	4	2	2	3	3	3	3	3	30	6	24
14	4	Female	61-70	return	public	7	7	7	7	7	35	4	4	4	4	4	4	4	4	4	4	40	8	32
14	5	Male	31-40	return	public	7	7	7	7	7	35	3	3	3	3	3	3	3	3	3	3	30	6	24
14	6	Male	61-70	return	public	5	5	5	5	5	25	3	3	3	3	3	3	3	3	3	3	30	6	24
14	7	Male	51-60	return	public	6	5	6	6	6	29	3	3	3	3	3	3	3	3	3	3	30	6	24
14	8	Male	>70	return	public	6	5	7	6	7	31	3	2	3	3	3	3	3	3	3	3	29	6	23
14	9	Male	>70	return	public	7	7	7	7	7	35	3	3	3	3	3	3	3	4	4	4	33	6	27
15	1	Female	61-70	first	private	6	7	7	7	7	34	5	5	5	5	5	5	5	5	5	5	50	10	40
15	2	Female	41-50	first	private	7	7	7	7	7	35	4	4	4	4	4	4	4	4	4	4	40	8	32
15	3	Female	61-70	first	private	6	6	5	7	7	31	5	5	5	5	5	5	5	5	5	5	50	10	40
15	4	Female	61-70	first	private	7	7	7	7	7	35	5	5	5	5	5	5	5	5	5	5	50	10	40
15	5	Male	41-50	return	private	7	7	7	6	7	34	5	5	5	5	5	5	5	5	5	5	50	10	40
15	6	Female	31-40	return	private	7	7	7	7	7	35	5	5	5	5	5	5	5	5	5	5	50	10	40
15	7	Male	61-70	return	private	6	5	6	5	7	29	5	4	4	5	5	3	5	5	3	4	43	8	35
15	8	Female	51-60	return	private	7	7	7	7	7	35	4	4	4	4	4	4	4	4	4	4	40	8	32
15	9	Female	>70	return	private	7	7	7	7	7	35	4	4	4	4	4	4	4	4	4	4	40	8	32
15	10	Female	>70	return	private	7	7	7	7	7	35	5	5	5	5	5	5	5	5	5	5	50	10	40
15	11	Female	21-30	first	private	7	7	7	7	7	35	5	5	5	5	5	5	5	5	5	5	50	10	40
15	12	Female	>70	first	private	7	7	7	7	7	35	5	5	5	5	5	5	5	5	5	5	50	10	40
15	13	Male	>70	return	private	7	7	7	7	7	35	5	5	5	5	5	5	5	5	5	5	50	10	40
15	14	Female	51-60	return	private	7	7	7	7	7	35	5	5	5	5	5	5	5	5	5	5	50	10	40
15	15	Male	21-30	first	private	7	7	7	7	7	35	5	5	5	5	5	5	5	5	5	5	50	10	40
15	16	Male	31-40	first	private	6	6	5	5	6	28	5	4	4	5	5	5	5	5	5	4	47	10	37
15	17	Female	31-40	first	private	5	5	6	6	6	28	4	4	4	4	4	4	4	4	4	4	40	8	32
15	18	Male	61-70	first	private	6	5	5	5	7	28	4	4	5	4	5	5	4	5	5	4	45	9	36
15	19	Male	31-40	return	private	7	6	6	5	7	31	4	4	5	5	5	4	4	5	5	5	46	8	38
15	20	Female	31-40	return	private	6	6	6	6	6	30	5	5	5	5	5	5	5	5	5	5	50	10	40
15	21	Male	51-60	return	private	5	5	6	6	7	29	4	4	4	3	4	3	4	4	4	3	37	7	30
15	22	Male	>70	return	private	7	7	7	7	7	35	5	5	5	5	5	5	5	5	5	5	50	10	40
15	23	Male	41-50	return	private	7	7	7	7	7	35	5	5	5	5	5	5	5	5	5	5	50	10	40
15	24	Female	61-70	return	private	7	7	7	7	7	35	4	4	4	4	4	4	4	4	4	4	40	8	32
15	25	Female	31-40	return	private	7	6	7	7	7	34	5	5	5	5	5	5	5	5	5	5	50	10	40
15	26	Female	61-70	return	private	6	6	6	6	6	30	5	5	5	5	5	5	5	5	5	5	50	10	40
15	27	Male	41-50	return	private	7	7	7	7	7	35	5	5	5	5	5	5	5	5	5	5	50	10	40
15	28	Female	51-60	return	private	6	6	7	7	7	33	4	5	5	5	5	5	5	5	5	5	49	9	40
16	1	Male	51-60	return	public	4	4	4	4	5	21	2	2	3	3	3	2	3	3	3	3	27	4	23
16	2	Male	51-60	return	public	5	5	5	5	5	25	3	3	3	3	3	3	3	4	4	4	33	6	27
16	3	Male	31-40	first	public	5	5	5	5	5	25	3	3	3	3	3	3	3	3	3	3	30	6	24
16	4	Male	41-50	first	public	7	6	7	7	7	34	5	5	5	5	5	5	5	5	5	5	50	10	40
16	5	Male	21-30	return	public	6	6	7	5	6	30	4	4	4	4	4	4	4	4	4	4	40	8	32
16	7	Male	21-30	return	public	5	7	5	5	5	27	5	5	5	3	3	5	3	3	5	5	42	10	32
16	8	Male	41-50	return	public	7	1	5	4	7	24	3	3	4	4	4	4	4	3	3	4	36	7	29
16	9	Male	21-30	first	public	7	2	7	7	7	30	3	3	3	3	3	3	3	3	3	1	28	6	22
16	10	Male	51-60	return	public	7	7	7	7	7	35	5	5	5	5	5	5	5	5	5	5	50	10	40
16	11	Male	>70	return	public	7	5	6	6	7	31	5	5	5	5	5	4	5	5	5	5	49	9	40
16	12	Male	< 21	return	public	4	1	1	2	3	11	4	5	3	2	5	4	5	5	3	3	39	8	31
16	13	Male	41-50	return	public	6	4	2	4	4	20	3	3	3	3	3	3	3	3	3	3	30	6	24
16	14	Male	>70	return	public	2	2	3	4	4	15	3	4	4	3	3	4	3	3	3	4	34	7	27
16	16	Female	61-70	return	public	6	4	5	6	6	27	5	5	5	3	5	5	5	5	3	5	46	10	36
16	17	Female	41-50	return	public	4	3	3	3	5	18	3	2	2	2	2	3	3	3	3	3	26	6	20
17	1	Female	31-40	first	private	7	7	7	7	7	35	5	5	5	5	5	5	5	5	5	5	50	10	40
17	2	Male	41-50	first	private	4	3	4	4	6	21	4	5	5	4	5	5	5	5	5	4	47	9	38
17	3	Male	41-50	first	private	6	7	6	6	7	32	5	5	5	5	5	5	5	5	5	5	50	10	40
17	4	Female	51-60	first	private	6	5	4	6	6	27	4	3	4	5	3	3	3	5	5	5	40	7	33
17	5	Male	51-60	first	private	7	7	7	7	7	35	4	3	3	4	5	4	5	5	5	5	43	8	35
17	6	Male	31-40	first	private	7	7	7	7	7	35	5	5	5	5	5	5	5	5	5	5	50	10	40
17	7	Male	41-50	first	private	7	6	7	6	7	33	5	5	5	5	5	5	5	5	5	5	50	10	40
17	8	Male	61-70	first	private	7	7	6	7	7	34	5	5	5	5	5	5	5	5	5	5	50	10	40
17	9	Female	31-40	first	private	7	7	7	7	7	35	4	4	4	4	4	4	5	5	5	5	44	8	36
17	10	Female	51-60	first	private	7	7	7	7	7	35	5	5	5	5	5	5	5	5	5	5	50	10	40
17	11	Female	61-70	first	private	7	7	7	7	7	35	5	5	5	5	5	5	5	5	5	5	50	10	40
17	12	Female	51-60	first	private	7	7	7	7	7	35	5	5	5	5	5	5	5	5	5	5	50	10	40
17	13	Female	>70	first	private	7	7	7	7	7	35	5	5	5	5	5	5	5	5	5	5	50	10	40
17	14	Female	31-40	return	private	6	6	6	6	6	30	5	5	5	5	5	5	5	5	4	5	49	10	39
17	15	Female	31-40	first	private	7	6	6	7	7	33	5	3	5	3	3	3	3	3	5	3	36	8	28
17	16	Female	41-50	first	private	6	6	6	6	6	30	3	3	3	3	3	3	3	3	3	3	30	6	24
17	17	Male	51-60	first	private	6	6	6	7	7	32	4	4	3	3	4	3	3	4	4	3	35	7	28
17	18	Female	61-70	first	private	5	6	6	6	6	29	3	3	5	5	3	3	5	5	3	5	40	6	34
17	19	Female	41-50	first	private	6	6	6	7	7	32	5	5	5	4	4	5	4	5	5	5	47	10	37
17	20	Female	21-30	first	private	7	7	7	7	7	35	5	5	5	5	5	5	5	5	5	5	50	10	40
17	21	Female	41-50	return	private	7	7	7	7	7	35	5	5	5	5	5	5	5	5	5	5	50	10	40
17	22	Male	31-40	return	private	7	7	7	7	7	35	5	5	5	5	5	5	5	5	5	5	50	10	40
17	23	Male	31-40	first	private	7	7	7	7	7	35	5	5	5	5	5	5	5	5	5	5	50	10	40
17	24	Female	51-60	first	private	4	3	3	3	4	17	3	3	2	2	3	2	3	3	3	2	26	5	21
17	25	Male	51-60	first	private	6	5	6	6	7	30	5	5	5	5	5	4	5	5	5	5	49	9	40
18	1	Female	21-30	return	private	7	7	7	7	7	35	4	4	4	4	4	3	4	4	4	4	39	7	32
18	2	Female	61-70	return	private	7	7	7	7	7	35	5	5	5	5	5	5	5	5	5	5	50	10	40
18	3	Female	61-70	return	private	7	7	7	7	7	35	5	5	5	5	5	5	5	5	3	5	48	10	38
18	4	Female	61-70	return	private	7	7	7	7	7	35	5	5	5	5	5	5	5	5	5	5	50	10	40
18	5	Female	21-30	first	private	7	7	7	7	7	35	5	5	5	5	5	5	5	5	5	5	50	10	40
18	6	Female	51-60	return	private	7	7	7	7	7	35	5	5	5	5	5	5	5	5	5	5	50	10	40
18	7	Male	61-70	return	private	7	7	7	7	7	35	5	5	5	5	5	5	5	5	5	5	50	10	40
18	8	Male	31-40	return	private	5	7	3	4	4	23	4	4	4	4	4	4	4	4	4	4	40	8	32
18	9	Male	31-40	return	private	7	7	7	7	7	35	4	5	5	5	5	5	5	5	5	5	49	9	40
18	10	Female	31-40	return	private	6	6	5	6	7	30	5	5	5	5	5	5	5	5	5	5	50	10	40
18	11	Female	61-70	return	private	7	7	1	1	7	23	3	3	3	3	3	3	3	3	2	2	28	6	22
18	12	Female	>70	first	private	7	6	7	6	7	33	4	4	5	4	4	4	4	5	5	5	44	8	36
18	13	Female	31-40	first	private	7	6	6	7	7	33	5	5	5	5	5	5	5	5	5	5	50	10	40
18	14	Female	41-50	return	private	5	5	4	4	7	25	3	5	4	4	4	4	4	4	4	4	40	7	33
18	15	Female	< 21	return	private	5	7	5	5	6	28	3	3	3	3	3	4	3	3	3	3	31	7	24
18	16	Female	41-50	return	private	7	7	7	7	7	35	4	4	4	4	4	4	5	5	5	5	44	8	36
18	17	Female	31-40	return	private	7	7	7	7	7	35	5	5	5	5	5	5	5	5	5	5	50	10	40
18	18	Male	61-70	return	private	7	6	7	7	7	34	4	4	5	4	4	4	5	5	4	5	44	8	36
18	19	Female	< 21	return	private	5	6	6	7	7	31	4	4	5	5	5	4	4	5	4	3	43	8	35
18	20	Female	41-50	first	private	7	7	7	7	7	35	5	5	5	4	5	5	4	5	4	5	47	10	37
18	21	Female	< 21	return	private	6	7	7	7	7	34	5	5	5	5	5	4	5	5	4	4	47	9	38
18	22	Female	< 21	return	private	5	7	6	6	7	31	5	5	5	5	5	5	5	5	5	5	50	10	40
18	23	Male	51-60	return	private	7	7	7	7	7	35	5	5	5	5	5	5	5	5	5	5	50	10	40
18	24	Female	51-60	return	private	5	7	6	6	7	31	5	5	5	5	5	5	5	5	5	5	50	10	40
18	25	Female	41-50	return	private	6	6	6	6	7	31	5	5	5	5	5	5	5	5	5	5	50	10	40
19	1	Male	61-70	first	private	6	6	7	7	7	33	5	5	5	5	5	5	5	5	5	5	50	10	40
19	2	Female	61-70	first	private	7	7	1	7	7	29	5	5	5	5	5	5	5	5	5	5	50	10	40
19	3	Female	61-70	return	private	4	3	6	6	7	26	5	3	3	3	4	4	4	4	5	5	40	9	31
19	4	Female	51-60	return	private	7	1	1	1	1	11	2	2	2	1	2	1	2	1	3	1	17	3	14
19	5	Female	31-40	return	private	7	6	5	5	6	29	4	4	4	4	4	4	4	4	4	4	40	8	32
19	6	Female	61-70	return	private	7	7	7	7	7	35	5	3	4	4	4	4	4	4	4	4	40	9	31
19	7	Female	51-60	return	private	7	4	7	7	7	32	5	5	5	5	5	5	4	4	3	4	45	10	35
19	8	Male	>70	return	private	6	4	5	5	6	26	3	3	3	3	2	3	3	4	3	2	29	6	23
19	9	Female	41-50	return	private	7	7	7	7	7	35	5	5	5	5	4	4	4	5	5	5	47	9	38
19	10	Male	61-70	return	private	7	7	7	7	7	35	5	5	5	5	5	5	5	5	5	5	50	10	40
19	11	Female	21-30	return	private	7	7	7	7	7	35	5	5	5	5	5	5	5	5	5	5	50	10	40
19	12	Female	31-40	first	private	4	6	5	4	5	24	4	3	3	3	3	3	3	3	3	3	31	7	24
19	13	Female	61-70	first	private	5	5	5	5	6	26	4	4	4	4	3	3	4	4	3	3	36	7	29
19	14	Female	51-60	return	private	7	7	7	7	7	35	5	5	5	5	5	5	5	5	5	4	49	10	39
19	15	Female	51-60	return	private	7	7	7	7	7	35	5	5	5	5	5	5	5	5	5	5	50	10	40
19	16	Male	51-60	return	private	7	7	7	7	7	35	5	5	5	5	5	5	5	5	5	5	50	10	40
19	17	Female	>70	first	private	4	4	4	4	4	20	4	3	3	3	3	3	3	3	3	3	31	7	24
19	18	Male	31-40	first	private	5	6	4	5	6	26	5	3	3	3	3	4	4	3	3	4	35	9	26
19	19	Male	51-60	first	private	6	5	6	6	6	29	5	5	4	4	5	5	5	4	4	5	46	10	36
19	20	Female	41-50	first	private	6	5	5	6	6	28	4	5	5	3	4	5	5	5	5	2	43	9	34
19	21	Male	51-60	return	private	5	5	5	5	5	25	3	3	3	3	3	3	4	4	3	3	32	6	26
19	22	Female	61-70	return	private	6	7	7	7	7	34	3	3	3	3	3	3	3	3	3	3	30	6	24
19	23	Female	51-60	return	private	7	7	5	7	7	33	5	5	5	5	5	5	5	5	5	5	50	10	40
19	24	Female	41-50	first	private	5	5	5	5	5	25	5	3	3	5	3	3	3	3	3	3	34	8	26
19	25	Female	41-50	return	private	6	7	7	7	7	34	3	3	3	5	3	3	3	3	5	5	36	6	30
19	26	Male	51-60	return	private	5	6	5	5	7	28	5	4	4	4	4	5	5	5	4	4	44	10	34
20	1	Female	31-40	first	private	7	7	6	6	7	33	5	5	5	5	5	5	5	5	5	5	50	10	40
20	3	Male	31-40	first	private	7	7	7	5	6	32	5	5	5	5	5	5	5	5	5	5	50	10	40
20	4	Male	31-40	first	private	7	7	7	7	7	35	5	5	5	5	5	5	5	5	5	5	50	10	40
20	5	Female	41-50	return	private	7	7	7	7	7	35	5	4	4	3	4	4	4	4	4	4	40	9	31
20	6	Male	51-60	first	private	7	7	7	7	7	35	5	5	5	5	5	5	5	5	5	5	50	10	40
20	7	Female	41-50	return	private	7	7	7	7	7	35	5	5	5	5	5	5	5	5	5	5	50	10	40
20	8	Male	>70	first	private	7	7	7	7	7	35	5	5	5	5	5	5	5	5	5	5	50	10	40
20	9	Male	>70	first	private	7	7	7	7	7	35	5	5	5	5	5	5	5	5	5	5	50	10	40
20	10	Female	>70	return	private	6	6	6	6	6	30	3	3	3	3	3	3	3	5	3	5	34	6	28
20	11	Female	51-60	return	private	7	7	7	7	7	35	5	5	5	5	5	5	5	5	5	5	50	10	40
20	12	Female	31-40	return	private	7	7	7	7	7	35	5	5	5	5	5	5	5	5	5	5	50	10	40
20	13	Female	61-70	return	private	6	4	6	6	7	29	3	3	3	3	4	3	4	3	3	3	32	6	26
20	14	Female	21-30	return	private	7	6	7	7	7	34	5	5	5	5	4	5	5	5	5	5	49	10	39
20	15	Female	31-40	first	private	7	7	7	7	7	35	5	5	5	5	5	5	5	5	5	5	50	10	40
20	16	Male	31-40	return	private	6	7	7	6	7	33	4	4	5	5	5	4	5	5	5	5	47	8	39
20	17	Female	61-70	return	private	7	7	7	7	7	35	5	5	5	5	5	5	5	5	5	5	50	10	40
20	17	Female	51-60	return	private	6	7	5	7	7	32	5	5	5	4	4	5	4	5	5	5	47	10	37
20	18	Male	< 21	first	private	6	7	7	7	7	34	5	4	4	5	5	5	5	5	5	5	48	10	38
20	18	Female	< 21	first	private	5	6	5	6	6	28	2	3	3	3	2	3	3	3	3	3	28	5	23
20	19	Female	61-70	return	private	6	5	5	6	6	28	5	4	5	5	4	4	5	5	5	5	47	9	38
20	19	Female	21-30	first	private	7	7	7	7	7	35	4	4	5	4	4	4	4	5	5	5	44	8	36
20	20	Male	51-60	first	private	5	4	4	4	5	22	5	5	4	4	4	4	4	5	4	4	43	9	34
20	20	Female	31-40	first	private	4	4	4	4	5	21	3	3	3	3	3	3	3	3	3	3	30	6	24
20	21	Female	< 21	return	private	7	7	6	7	7	34	5	5	4	5	5	5	5	5	5	5	49	10	39
20	21	Male	51-60	return	private	7	7	7	7	7	35	5	5	5	5	5	5	5	5	5	5	50	10	40
20	22	Male	41-50	return	private	6	5	5	5	7	28	5	4	4	4	4	4	5	5	4	4	43	9	34
20	22	Female	61-70	return	private	7	7	7	7	7	35	5	5	5	5	5	5	5	5	5	5	50	10	40
20	23	Male	>70	first	private	7	7	7	7	7	35	5	5	5	5	5	5	5	5	5	5	50	10	40
21	1	Female	41-50	return	private	5	4	5	5	6	25	5	4	4	2	3	2	4	4	4	4	36	7	29
21	2	Female	41-50	return	private	7	6	7	6	7	33	5	5	5	5	4	5	4	4	5	5	47	10	37
21	3	Male	>70	return	private	7	7	7	7	7	35	3	3	3	3	3	3	3	3	3	3	30	6	24
21	4	Male	21-30	first	private	6	6	6	6	7	31	5	5	5	5	5	5	5	5	5	5	50	10	40
21	5	Female	61-70	return	private	7	7	7	7	7	35	5	5	5	5	5	5	5	5	5	5	50	10	40
21	6	Female	>70	return	private	6	7	7	7	7	34	5	5	5	5	5	5	5	5	5	5	50	10	40
21	7	Male	>70	return	private	7	7	7	7	7	35	5	4	4	5	5	5	5	5	5	5	48	10	38
21	8	Male	61-70	return	private	7	7	7	7	7	35	5	5	5	5	5	5	5	5	5	5	50	10	40
21	9	Female	61-70	return	private	7	7	7	7	7	35	5	5	5	5	5	5	5	5	5	5	50	10	40
21	10	Male	61-70	return	private	7	7	7	7	7	35	5	5	5	5	5	5	5	5	5	5	50	10	40
21	11	Male	51-60	return	private	7	7	7	7	7	35	5	5	5	5	5	5	5	5	5	5	50	10	40
21	12	Male	61-70	first	private	7	7	7	7	7	35	5	3	5	5	5	5	4	5	5	5	47	10	37
21	13	Female	41-50	return	private	7	7	7	7	7	35	5	5	5	3	5	5	5	5	5	5	48	10	38
21	14	Female	61-70	return	private	6	6	6	6	6	30	5	4	4	4	4	4	4	4	4	4	41	9	32
21	15	Male	>70	return	private	7	7	7	7	7	35	5	5	5	5	5	5	5	5	5	5	50	10	40
21	16	Female	31-40	return	private	6	6	5	6	7	30	4	3	4	3	3	3	3	4	4	4	35	7	28
21	17	Male	51-60	return	private	5	6	4	5	5	25	3	4	4	4	4	2	3	4	3	4	35	5	30
21	18	Male	61-70	return	private	7	7	7	7	7	35	5	4	5	5	5	5	5	5	5	5	49	10	39
21	19	Male	51-60	return	private	7	1	1	1	7	17	5	5	5	5	5	5	5	5	5	5	50	10	40
21	20	Female	51-60	return	private	7	7	7	6	7	34	4	5	4	5	4	5	5	5	5	5	47	9	38
21	21	Female	51-60	return	private	7	7	7	7	7	35	5	5	5	5	5	5	5	5	5	5	50	10	40
21	22	Female	51-60	return	private	7	7	7	7	7	35	5	5	5	5	5	5	5	5	5	5	50	10	40
21	23	Female	>70	return	private	7	7	7	7	7	35	5	5	5	5	5	5	5	5	5	5	50	10	40
21	24	Female	>70	return	private	7	6	7	7	7	34	5	5	5	5	5	5	5	5	5	5	50	10	40
21	25	Female	41-50	return	private	6	7	6	7	7	33	4	4	5	5	3	4	4	4	4	3	40	8	32
22	1	Female	>70	return	private	5	3	3	5	6	22	4	4	4	2	2	4	4	4	4	4	36	8	28
22	2	Male	61-70	return	private	7	5	5	6	7	30	5	5	5	5	5	5	5	5	5	5	50	10	40
22	3	Male	41-50	return	private	7	7	6	7	7	34	5	5	5	4	5	5	5	5	5	5	49	10	39
22	4	Male	51-60	return	private	7	7	7	7	7	35	5	5	5	5	5	5	5	5	5	5	50	10	40
22	5	Female	31-40	return	private	5	6	6	6	6	29	3	3	2	4	4	4	3	3	4	4	34	7	27
22	6	Male	>70	return	private	5	6	7	6	7	31	5	5	5	5	5	5	5	5	5	5	50	10	40
22	7	Female	41-50	return	private	7	7	7	7	7	35	5	5	5	5	5	5	5	5	5	5	50	10	40
22	8	Male	41-50	first	private	7	6	7	6	7	33	4	4	4	4	4	4	4	4	4	4	40	8	32
22	9	Female	>70	return	private	5	5	5	6	6	27	4	4	4	4	3	4	3	3	3	3	35	8	27
22	10	Female	>70	return	private	6	6	7	5	5	29	4	4	4	3	4	4	4	4	4	4	39	8	31
22	11	Female	61-70	return	private	5	7	4	7	7	30	4	4	4	3	4	3	3	3	4	4	36	7	29
22	12	Male	< 21	return	private	4	5	3	4	4	20	4	4	3	3	3	2	4	3	3	3	32	6	26
22	13	Female	>70	return	private	6	7	7	7	7	34	4	4	3	3	4	4	4	3	4	4	37	8	29
22	14	Male	>70	return	private	6	7	7	7	7	34	4	4	4	4	4	4	4	4	4	4	40	8	32
22	15	Male	< 21	return	private	6	6	7	6	7	32	5	5	5	5	5	5	5	5	5	4	49	10	39
22	16	Male	>70	return	private	7	7	7	7	7	35	4	4	4	4	4	4	4	4	4	4	40	8	32
22	17	Female	61-70	return	private	6	6	7	6	7	32	4	3	3	4	4	5	4	5	4	5	41	9	32
22	18	Female	21-30	return	private	6	6	6	6	6	30	5	5	5	5	5	5	5	5	5	5	50	10	40
22	19	Female	51-60	return	private	7	7	1	1	6	22	5	5	5	5	5	5	5	5	4	4	48	10	38
22	20	Female	>70	first	private	6	6	6	6	6	30	4	4	4	4	4	4	4	4	4	4	40	8	32
22	21	Female	51-60	first	private	7	7	7	7	7	35	5	5	5	5	5	5	5	5	5	5	50	10	40
22	22	Female	31-40	first	private	7	7	7	7	7	35	5	5	5	5	5	5	5	5	5	5	50	10	40
22	23	Male	31-40	return	private	2	2	2	2	2	10	2	3	1	2	2	3	1	1	1	1	17	5	12
22	24	Female	>70	return	private	7	7	7	7	7	35	4	4	4	4	4	5	5	4	4	4	42	9	33
23	1	Male	31-40	return	public	6	5	7	7	6	31	5	5	5	5	5	5	5	3	5	5	48	10	38
23	2	Male	>70	return	public	7	7	7	7	7	35	5	5	5	5	5	5	5	5	5	5	50	10	40
24	1	Male	41-50	return	public	7	5	4	5	5	26	3	4	4	5	5	5	4	5	4	4	43	8	35
24	2	Male	41-50	return	public	7	6	6	6	6	31	5	5	5	3	3	3	3	3	3	3	36	8	28
24	3	Male	51-60	return	public	6	1	5	5	5	22	4	5	5	4	4	4	4	5	5	5	45	8	37
24	4	Female	41-50	return	public	7	5	3	2	5	22	5	5	5	3	3	5	5	5	3	5	44	10	34
24	5	Male	31-40	return	public	6	5	6	6	6	29	3	4	3	3	3	3	3	4	3	3	32	6	26
24	6	Male	41-50	return	public	6	6	7	6	6	31	3	3	3	4	3	3	4	3	4	3	33	6	27
24	8	Male	41-50	return	public	7	7	7	5	7	33	3	3	3	3	3	3	3	3	3	3	30	6	24
24	9	Male	61-70	return	public	1	1	1	1	1	5	5	3	3	3	3	3	3	3	3	3	32	8	24
24	10	Female	61-70	return	public	5	4	4	5	5	23	3	3	3	3	2	3	3	2	3	3	28	6	22
24	11	Female	61-70	return	public	5	6	6	6	7	30	3	3	3	5	5	3	5	5	3	3	38	6	32
24	12	Male	>70	return	public	1	1	1	1	7	11	2	3	2	1	1	1	3	1	1	1	16	3	13
24	13	Female	41-50	return	public	7	5	7	7	7	33	3	3	5	5	5	5	3	5	5	5	44	8	36
25	1	Female	31-40	return	public	7	7	7	7	7	35	5	5	5	5	5	5	5	5	5	5	50	10	40
25	2	Female	51-60	return	public	7	7	7	7	7	35	5	5	5	5	5	5	4	5	5	4	48	10	38
25	3	Male	61-70	return	public	6	5	4	5	6	26	3	3	5	5	4	4	5	5	5	5	44	7	37
25	4	Female	31-40	return	public	7	7	7	7	7	35	5	5	5	5	5	5	5	5	5	5	50	10	40
25	5	Female	51-60	return	public	7	7	7	7	7	35	5	5	5	5	5	5	4	5	5	4	48	10	38
25	6	Male	61-70	return	public	6	5	4	5	6	26	3	3	5	5	4	4	5	5	5	5	44	7	37
26	1	Female	< 21	first	private	6	6	6	3	6	27	4	3	3	3	3	3	3	2	3	3	30	7	23
26	2	Female	61-70	first	private	4	3	1	2	6	16	3	3	3	2	2	2	3	2	3	3	26	5	21
26	3	Female	41-50	first	private	7	7	7	7	7	35	5	5	5	4	2	5	5	5	5	5	46	10	36
26	4	Male	>70	first	private	6	6	6	6	6	30	4	4	4	4	4	4	4	4	4	4	40	8	32
26	5	Female	>70	first	private	7	7	7	3	4	28	5	5	5	5	5	5	5	5	5	5	50	10	40
26	6	Male	>70	first	private	5	5	5	5	5	25	3	4	4	4	4	3	4	3	3	4	36	6	30
26	7	Female	61-70	first	private	5	5	5	4	5	24	4	4	4	4	4	4	4	4	4	4	40	8	32
26	8	Female	41-50	first	private	5	5	5	3	5	23	4	3	3	4	3	4	3	3	4	3	34	8	26
26	9	Female	51-60	first	private	6	6	6	6	6	30	4	4	4	4	4	4	4	4	4	4	40	8	32
26	10	Male	61-70	first	private	6	6	6	6	6	30	4	4	4	4	4	4	4	4	4	4	40	8	32
26	11	Female	31-40	first	private	6	6	6	6	6	30	4	3	3	3	3	3	4	4	4	3	34	7	27
26	12	Female	21-30	first	private	5	5	5	6	5	26	5	4	4	3	4	3	4	3	3	3	36	8	28
26	13	Female	21-30	first	private	6	6	6	6	6	30	5	5	5	5	5	5	5	5	5	5	50	10	40
26	14	Female	21-30	first	private	4	2	4	4	6	20	5	4	4	4	4	5	5	5	5	3	44	10	34
26	15	Male	41-50	first	private	1	1	7	7	1	17	5	5	5	5	5	5	5	5	5	5	50	10	40
26	16	Male	41-50	first	private	6	7	7	7	7	34	5	5	4	5	5	5	5	4	5	4	47	10	37
26	17	Male	41-50	first	private	7	6	7	7	7	34	5	5	5	5	5	5	5	5	5	5	50	10	40
26	18	Female	31-40	first	private	6	6	6	6	6	30	4	4	4	4	4	4	4	4	4	4	40	8	32
26	19	Female	31-40	first	private	6	6	6	6	6	30	4	3	3	3	3	3	4	4	4	3	34	7	27
26	20	Male	31-40	first	private	6	6	6	6	6	30	4	4	4	4	4	4	4	4	4	4	40	8	32
26	21	Male	41-50	first	private	7	6	6	6	6	31	5	5	5	5	3	5	5	5	5	5	48	10	38
26	22	Female	41-50	first	private	1	1	1	6	1	10	3	2	3	2	3	2	3	3	2	2	25	5	20
26	23	Female	41-50	first	private	6	6	7	7	7	33	4	5	4	5	5	5	5	3	5	5	46	9	37
26	24	Female	41-50	first	private	7	7	7	7	7	35	5	5	3	3	4	4	5	5	5	5	44	9	35
26	25	Female	51-60	first	private	6	6	6	6	6	30	3	5	5	3	5	5	5	5	5	5	46	8	38
26	26	Female	51-60	first	private	4	4	4	4	4	20	3	3	3	3	3	3	3	3	3	3	30	6	24
26	27	Female	61-70	first	private	5	5	5	6	6	27	5	5	5	4	4	4	4	4	4	4	43	9	34
27	1	Male	51-60	return	private	5	5	6	5	7	28	5	4	4	5	5	4	5	5	4	5	46	9	37
27	2	Female	51-60	return	private	7	7	7	7	7	35	5	5	5	5	5	5	5	5	5	5	50	10	40
27	3	Male	51-60	first	private	4	5	5	5	5	24	4	4	4	4	4	4	4	4	4	4	40	8	32
27	4	Female	61-70	return	private	7	7	7	7	7	35	5	5	5	5	5	5	5	5	5	5	50	10	40
27	5	Female	21-30	return	private	7	7	7	7	7	35	5	5	5	5	5	5	5	5	5	5	50	10	40
27	6	Male	41-50	return	private	6	6	7	5	7	31	5	5	5	5	5	5	5	5	5	5	50	10	40
27	7	Male	41-50	return	private	5	5	6	6	6	28	4	4	4	4	5	4	3	3	4	3	38	8	30
27	8	Male	51-60	return	private	7	7	7	7	7	35	5	5	5	5	5	5	5	5	5	5	50	10	40
27	9	Female	51-60	first	private	7	1	1	4	7	20	4	4	4	3	3	4	4	4	4	4	38	8	30
27	10	Female	41-50	return	private	7	5	5	6	7	30	5	4	4	4	4	4	4	4	4	4	41	9	32
27	11	Male	61-70	return	private	7	7	7	7	7	35	4	5	5	5	4	5	5	5	5	5	48	9	39
27	12	Female	51-60	return	private	7	7	7	7	7	35	5	5	5	5	5	5	5	5	5	5	50	10	40
27	13	Female	51-60	return	private	6	7	7	7	7	34	4	4	4	4	4	4	4	4	4	4	40	8	32
27	14	Male	41-50	first	private	6	5	6	5	6	28	5	4	4	5	5	5	5	5	5	4	47	10	37
27	15	Male	31-40	first	private	6	6	6	5	6	29	4	4	4	5	4	5	5	4	4	5	44	9	35
27	16	Female	41-50	return	private	5	5	7	6	7	30	5	4	2	3	3	4	4	4	5	4	38	9	29
27	17	Male	31-40	return	private	7	7	7	7	7	35	5	5	5	5	5	5	5	5	5	5	50	10	40
27	18	Female	21-30	return	private	7	7	6	7	7	34	4	4	4	4	4	4	4	5	5	4	42	8	34
27	19	Male	21-30	first	private	7	7	7	6	7	34	5	5	5	5	5	5	4	5	4	5	48	10	38
27	20	Male	51-60	return	private	7	7	7	7	7	35	3	3	3	5	5	5	5	5	5	5	44	8	36
27	21	Female	41-50	return	private	6	3	7	5	6	27	4	3	3	3	3	3	3	3	3	3	31	7	24
27	22	Female	41-50	return	private	7	6	7	7	7	34	5	5	4	5	5	5	5	5	5	5	49	10	39
27	23	Female	31-40	return	private	5	5	5	5	7	27	5	5	5	5	5	5	5	5	5	5	50	10	40
27	24	Male	31-40	return	private	7	7	7	7	7	35	5	5	4	4	4	4	4	4	4	4	42	9	33
27	25	Male	51-60	return	private	7	7	7	7	7	35	5	5	5	5	5	5	5	5	5	5	50	10	40
27	26	Male	31-40	first	private	6	6	7	7	6	32	4	4	4	4	4	4	4	4	4	4	40	8	32
27	27	Female	51-60	return	private	7	7	7	7	7	35	5	5	5	5	5	5	5	5	5	5	50	10	40
27	28	Male	51-60	return	private	7	5	7	7	7	33	5	5	5	4	4	4	4	5	5	4	45	9	36
27	29	Male	31-40	return	private	7	7	7	7	7	35	5	5	5	5	5	5	5	5	5	5	50	10	40
28	1	Female	31-40	return	public	7	7	7	7	7	35	3	3	5	5	5	5	5	5	5	5	46	8	38
28	2	Female	21-30	return	public	7	5	7	5	7	31	4	4	4	4	4	4	4	4	4	4	40	8	32
28	3	Female	41-50	return	public	6	6	6	6	6	30	5	5	5	5	5	5	5	5	5	5	50	10	40
28	4	Male	41-50	return	public	7	7	7	7	7	35	4	4	4	4	4	4	4	4	4	4	40	8	32
28	5	Male	< 21	return	public	5	7	6	5	7	30	5	5	4	4	5	5	4	5	5	4	46	10	36
28	6	Female	51-60	return	public	6	7	7	7	7	34	5	5	5	5	5	5	4	5	5	5	49	10	39
28	7	Female	41-50	return	public	7	7	7	7	7	35	5	5	5	5	5	5	5	5	5	5	50	10	40
28	9	Female	21-30	return	public	7	7	7	7	7	35	5	5	5	5	5	5	5	5	5	5	50	10	40
28	10	Male	41-50	return	public	7	7	7	7	7	35	5	4	4	4	4	4	4	4	4	4	41	9	32
28	88	Male	51-60	return	public	7	7	5	3	7	29	5	5	5	5	5	5	5	5	5	5	50	10	40
29	1	Female	31-40	return	private	6	6	6	6	7	31	5	4	5	5	5	5	4	5	5	5	48	10	38
29	2	Female	31-40	return	private	7	7	7	7	7	35	5	4	5	5	5	5	4	5	4	5	47	10	37
29	3	Female	>70	first	private	7	7	6	6	7	33	5	5	5	5	5	4	5	5	4	5	48	9	39
29	4	Male	41-50	first	private	7	7	7	7	7	35	5	5	5	5	5	5	5	5	5	5	50	10	40
29	5	Male	31-40	first	private	5	6	6	5	7	29	5	5	5	5	5	5	5	5	4	5	49	10	39
29	6	Female	41-50	return	private	7	7	7	7	7	35	5	5	5	5	5	5	5	5	5	5	50	10	40
29	7	Female	61-70	return	private	7	7	7	7	7	35	5	5	5	5	5	5	5	5	5	5	50	10	40
29	8	Female	61-70	return	private	7	7	7	7	7	35	5	5	5	5	5	5	5	5	5	5	50	10	40
29	9	Female	21-30	first	private	7	7	7	7	7	35	5	5	4	5	5	5	5	5	5	5	49	10	39
29	10	Female	21-30	return	private	7	7	7	7	7	35	5	5	5	5	5	5	5	5	5	5	50	10	40
29	11	Male	31-40	return	private	6	6	7	7	7	33	5	5	5	5	5	5	5	5	5	5	50	10	40
29	12	Female	41-50	first	private	7	7	7	7	7	35	5	5	5	5	5	5	5	5	5	5	50	10	40
29	13	Male	21-30	first	private	7	7	7	7	7	35	5	5	5	5	5	5	5	5	5	5	50	10	40
30	1	Male	41-50	first	private	7	7	7	7	7	35	5	5	5	5	5	5	5	5	5	5	50	10	40
30	2	Male	21-30	return	private	7	7	7	7	7	35	5	5	5	5	5	5	5	5	5	5	50	10	40
30	3	Male	21-30	first	private	7	7	7	7	7	35	5	5	5	5	5	5	5	5	5	5	50	10	40
30	4	Male	51-60	first	private	7	6	6	6	7	32	5	5	5	5	5	5	5	5	5	5	50	10	40
30	5	Male	51-60	return	private	7	7	7	7	7	35	5	5	5	5	5	5	5	5	5	5	50	10	40
30	6	Female	31-40	return	private	7	7	7	7	7	35	5	4	5	5	5	5	4	5	5	5	48	10	38
30	7	Male	51-60	return	private	6	6	6	6	7	31	5	4	4	5	4	4	5	4	4	4	43	9	34
30	8	Female	51-60	first	private	5	6	6	6	6	29	4	4	5	5	5	4	4	5	5	5	46	8	38
30	9	Male	21-30	return	private	5	3	6	7	7	28	4	5	5	5	5	5	5	5	5	5	49	9	40
30	10	Male	21-30	return	private	5	4	4	3	5	21	5	4	4	5	4	4	5	5	5	5	46	9	37
30	11	Male	41-50	return	private	7	7	7	7	7	35	5	5	5	5	5	5	5	5	5	5	50	10	40
30	12	Male	>70	return	private	7	7	7	7	7	35	5	5	5	5	5	5	5	5	5	5	50	10	40
30	13	Male	21-30	first	private	6	6	7	7	7	33	5	5	5	5	5	5	5	5	5	5	50	10	40
30	14	Male	21-30	return	private	7	7	7	7	7	35	5	5	5	5	5	5	5	5	5	5	50	10	40
30	15	Female	41-50	first	private	7	7	7	7	7	35	5	5	5	5	5	5	5	5	5	5	50	10	40
30	16	Male	31-40	return	private	7	6	7	7	7	34	5	5	5	5	5	5	5	5	5	5	50	10	40
30	17	Male	31-40	return	private	7	7	7	7	7	35	5	5	5	5	5	5	5	5	5	5	50	10	40
30	19	Female	21-30	first	private	7	6	7	7	7	34	4	4	4	4	4	4	4	4	4	4	40	8	32
30	20	Male	41-50	return	private	7	7	7	7	7	35	5	5	5	5	5	5	5	5	5	5	50	10	40
30	21	Male	41-50	return	private	7	7	7	7	7	35	5	5	5	5	5	5	5	5	5	5	50	10	40
30	22	Female	31-40	first	private	7	7	7	7	7	35	5	5	5	5	5	5	5	5	5	5	50	10	40
30	23	Female	41-50	return	private	7	6	5	7	7	32	5	5	4	4	5	5	5	5	4	5	47	10	37
30	24	Female	21-30	return	private	7	7	7	7	7	35	5	5	5	5	5	5	5	5	5	5	50	10	40
32	1	Female	41-50	return	public	7	4	4	6	7	28	3	3	3	3	3	5	4	5	5	5	39	8	31
32	2	Female	31-40	first	public	7	7	7	7	7	35	5	5	5	5	5	5	5	5	5	5	50	10	40
32	3	Male	41-50	return	public	7	7	1	7	7	29	4	4	4	4	4	4	4	4	4	4	40	8	32
32	4	Female	51-60	return	public	7	7	7	7	7	35	5	5	5	5	5	5	5	5	5	5	50	10	40
32	5	Male	51-60	return	public	7	7	7	7	7	35	5	5	5	5	5	5	5	5	5	5	50	10	40
32	6	Female	31-40	return	public	7	7	7	7	7	35	3	3	4	4	4	3	4	3	4	3	35	6	29
32	7	Male	41-50	return	public	6	7	6	6	7	32	5	5	5	5	5	5	5	5	5	5	50	10	40
32	8	Female	31-40	first	public	7	7	7	7	7	35	5	5	5	5	5	5	5	5	5	5	50	10	40
32	9	Male	51-60	return	public	7	7	7	6	7	34	3	3	3	3	3	3	3	3	3	3	30	6	24
33	1	Female	21-30	return	private	6	6	4	6	6	28	4	3	3	3	3	3	3	3	3	3	31	7	24
33	2	Female	61-70	return	private	5	5	5	6	6	27	5	5	5	5	5	5	5	5	5	5	50	10	40
33	3	Male	61-70	return	private	5	5	5	4	5	24	5	5	5	5	4	4	4	5	4	5	46	9	37
33	4	Male	51-60	return	private	6	6	6	6	6	30	4	4	4	4	4	4	4	4	4	4	40	8	32
33	5	Male	51-60	return	private	7	7	7	7	7	35	3	3	3	3	3	3	3	3	3	3	30	6	24
33	6	Female	51-60	return	private	5	5	7	5	7	29	5	5	4	4	3	4	4	4	4	4	41	9	32
33	7	Female	51-60	first	private	7	5	6	5	7	30	5	5	5	5	5	5	5	5	4	4	48	10	38
33	8	Female	31-40	first	private	4	5	4	4	7	24	5	5	5	3	3	3	5	5	5	5	44	8	36
33	9	Female	31-40	return	private	6	7	6	7	7	33	5	5	5	5	5	5	5	5	5	5	50	10	40
33	9	Female	31-40	return	private	6	7	6	7	7	33	5	5	5	5	5	5	5	5	5	5	50	10	40
33	9	Female	31-40	return	private	6	7	6	7	7	33	5	5	5	5	5	5	5	5	5	5	50	10	40
33	10	Female	41-50	return	private	6	7	6	6	6	31	4	4	3	3	4	4	4	4	4	3	37	8	29
33	11	Female	41-50	return	private	6	6	6	5	7	30	3	3	2	3	3	3	3	5	4	4	33	6	27
33	12	Male	51-60	return	private	6	6	7	5	7	31	5	4	5	5	4	4	5	5	5	3	45	9	36
33	13	Female	51-60	return	private	7	7	7	7	7	35	5	5	5	5	5	5	5	5	5	5	50	10	40
33	14	Male	41-50	return	private	4	5	4	7	7	27	5	5	4	5	4	4	4	5	5	5	46	9	37
33	15	Male	31-40	return	private	4	5	4	7	7	27	5	5	4	5	4	4	4	5	5	5	46	9	37
33	16	Female	51-60	return	private	7	1	1	7	7	23	4	4	4	4	4	4	4	4	4	4	40	8	32
33	17	Female	51-60	return	private	5	5	5	5	5	25	4	4	4	4	4	3	3	3	3	3	35	7	28
33	18	Male	61-70	return	private	5	2	6	6	7	26	3	3	4	3	4	3	3	4	3	3	33	6	27
33	19	Female	41-50	return	private	7	6	6	6	7	32	5	5	5	5	5	5	5	5	5	5	50	10	40
33	20	Male	41-50	return	private	6	6	6	7	7	32	5	5	4	5	4	5	5	5	5	4	47	10	37
34	1	Male	21-30	first	private	6	6	6	5	5	28	5	5	5	5	4	4	5	5	4	5	47	9	38
34	2	Male	21-30	first	private	5	6	6	7	7	31	5	5	5	4	4	5	4	4	4	4	44	10	34
34	3	Male	41-50	return	private	5	4	4	4	4	21	4	5	5	4	4	4	4	5	4	4	43	8	35
34	4	Male	31-40	return	private	4	3	4	3	5	19	4	4	4	4	4	4	4	3	3	3	37	8	29
34	5	Male	31-40	return	private	6	6	5	5	6	28	5	5	5	4	4	5	5	5	5	5	48	10	38
34	6	Male	61-70	first	private	5	5	6	6	6	28	3	4	4	4	3	3	4	4	3	4	36	6	30
34	7	Male	31-40	first	private	7	7	7	7	7	35	5	5	5	5	5	5	5	5	5	5	50	10	40
34	8	Male	21-30	return	private	6	5	7	7	7	32	5	5	5	5	5	5	5	5	5	5	50	10	40
34	9	Male	< 21	return	private	5	4	4	6	7	26	4	5	4	4	5	5	5	5	4	5	46	9	37
34	10	Male	51-60	return	private	7	7	7	7	7	35	4	4	5	4	5	4	4	5	4	5	44	8	36
34	11	Male	21-30	return	private	6	6	6	6	7	31	4	4	4	4	4	4	4	4	4	4	40	8	32
31	1	Male	41-50	return	public	7	7	7	5	7	33	3	3	3	3	3	3	3	3	3	3	30	6	24
31	2	Male	41-50	return	public	1	1	1	1	1	5	5	3	3	3	3	3	3	3	3	3	32	8	24
31	3	Female	61-70	return	public	5	4	4	5	5	23	3	3	3	3	2	3	3	2	3	3	28	6	22
31	4	Female	61-70	return	public	6	6	6	6	7	31	3	3	3	5	5	3	5	5	3	3	38	6	32
31	5	Male	61-70	return	public	1	1	1	1	7	11	2	3	2	1	1	1	3	1	1	1	16	3	13
31	6	Female	41-50	return	public	7	5	7	7	7	33	3	3	5	5	5	5	3	5	5	5	44	8	36
31	7	Male	31-40	return	public	6	5	7	7	6	31	5	5	5	5	5	5	5	3	5	5	48	10	38
31	8	Male	>70	return	public	7	7	7	7	7	35	5	5	5	5	5	5	5	5	5	5	50	10	40
35	1	Female	41-50	first	private	4	4	4	4	4	20	3	2	3	3	3	2	3	3	3	3	28	5	23
35	2	Female	41-50	first	private	7	7	7	7	7	35	5	4	4	4	4	4	4	4	4	4	41	9	32
35	3	Female	61-70	first	private	7	1	1	7	7	23	4	4	3	4	3	4	3	4	3	4	36	8	28
35	4	Female	>70	first	private	7	1	1	7	7	23	4	4	5	5	4	4	4	5	4	4	43	8	35
35	5	Female	51-60	first	private	1	1	1	1	7	11	5	5	5	5	5	5	5	5	5	5	50	10	40
35	6	Female	61-70	first	private	7	7	7	7	7	35	5	5	5	5	5	5	5	5	5	5	50	10	40
35	7	Female	31-40	first	private	5	6	3	4	6	24	5	4	4	3	4	3	3	3	3	3	35	8	27
35	8	Female	51-60	first	private	7	7	7	7	7	35	3	4	5	4	4	4	4	4	3	3	38	7	31
35	9	Female	61-70	first	private	7	1	1	7	7	23	3	5	4	4	5	3	3	5	3	5	40	6	34
35	10	Female	31-40	first	private	7	7	7	7	2	30	3	3	3	3	3	3	3	3	3	3	30	6	24
35	11	Female	41-50	first	private	7	7	7	7	7	35	5	5	5	5	5	5	5	5	5	5	50	10	40
35	12	Female	51-60	first	private	7	7	7	7	7	35	3	3	3	3	3	3	3	3	3	3	30	6	24
35	13	Female	41-50	first	private	7	7	7	7	7	35	5	5	5	5	5	5	5	5	5	5	50	10	40
35	14	Female	61-70	first	private	7	7	7	7	7	35	5	5	5	5	5	5	5	5	5	5	50	10	40
35	16	Female	41-50	return	private	7	7	7	7	7	35	3	3	3	3	3	3	3	3	3	3	30	6	24
35	17	Female	51-60	first	private	6	7	7	7	7	34	5	5	5	4	5	5	4	4	5	4	46	10	36
35	18	Female	41-50	first	private	7	7	7	7	7	35	5	5	5	5	5	5	5	5	5	5	50	10	40
36	1	Female	51-60	first	private	5	5	5	5	5	25	5	5	5	5	5	5	5	5	5	5	50	10	40
36	2	Male	41-50	first	private	7	7	7	7	7	35	5	5	5	5	5	5	5	5	5	5	50	10	40
36	3	Male	21-30	first	private	6	6	6	6	7	31	5	5	4	5	5	5	5	5	5	4	48	10	38
36	4	Female	41-50	first	private	7	6	6	6	7	32	5	4	4	4	4	4	4	4	4	4	41	9	32
36	5	Male	31-40	first	private	4	4	4	4	5	21	5	4	5	4	5	4	4	4	3	4	42	9	33
36	6	Female	41-50	first	private	7	7	7	7	7	35	5	5	4	4	5	5	5	5	5	5	48	10	38
36	7	Female	41-50	first	private	7	7	7	7	7	35	5	5	5	5	5	5	5	5	5	5	50	10	40
36	8	Male	51-60	first	private	7	7	7	7	7	35	5	5	5	5	5	5	5	4	5	5	49	10	39
36	9	Female	61-70	first	private	7	7	7	7	7	35	5	5	5	5	5	5	5	5	5	5	50	10	40
36	10	Female	61-70	first	private	6	7	6	6	7	32	5	5	5	5	5	5	5	5	5	5	50	10	40
36	11	Male	31-40	first	private	5	3	5	6	6	25	5	5	5	4	4	4	4	5	5	4	45	9	36
36	12	Male	41-50	first	private	7	7	7	7	7	35	5	5	5	5	5	5	5	5	5	5	50	10	40
36	13	Female	51-60	first	private	7	7	7	7	7	35	5	5	5	5	5	5	5	5	5	5	50	10	40
36	14	Male	41-50	first	private	6	6	6	6	6	30	5	5	5	5	5	5	5	5	5	5	50	10	40
36	15	Female	>70	first	private	7	7	7	7	7	35	5	5	4	5	4	4	5	5	5	5	47	9	38
36	17	Female	31-40	first	private	6	6	5	5	7	29	5	5	3	4	5	5	5	5	5	4	46	10	36
36	18	Female	51-60	first	private	7	7	7	7	7	35	5	5	5	5	5	5	5	5	5	5	50	10	40
36	19	Female	21-30	first	private	5	4	4	4	4	21	4	4	4	4	4	3	3	4	4	5	39	7	32
36	20	Male	51-60	first	private	7	7	7	7	7	35	5	5	5	5	5	5	5	5	5	5	50	10	40
36	21	Female	51-60	first	private	7	7	7	7	7	35	5	5	5	5	5	5	5	5	5	5	50	10	40
37	1	Male	< 21	first	private	6	6	6	6	6	30	3	4	5	3	4	5	5	5	5	4	43	8	35
37	2	Male	61-70	first	private	6	6	6	6	6	30	5	5	5	5	5	5	5	5	5	5	50	10	40
37	3	Female	51-60	first	private	6	6	6	6	6	30	5	5	5	5	5	5	5	5	5	5	50	10	40
37	4	Female	>70	first	private	6	6	6	6	6	30	4	4	4	4	4	4	4	4	4	4	40	8	32
37	5	Female	>70	first	private	6	6	6	6	6	30	3	3	3	3	3	3	3	3	3	3	30	6	24
37	6	Female	61-70	first	private	6	6	6	6	6	30	5	5	4	3	3	3	5	5	5	5	43	8	35
37	7	Male	31-40	first	private	2	2	3	2	6	15	5	5	5	5	5	5	5	4	5	5	49	10	39
37	8	Female	21-30	first	private	6	6	6	6	6	30	4	4	3	4	4	3	4	4	4	4	38	7	31
37	9	Female	61-70	first	private	4	4	4	4	4	20	3	3	2	1	3	3	3	3	2	3	26	6	20
37	10	Female	51-60	first	private	6	6	6	6	6	30	3	3	3	3	3	3	3	3	3	3	30	6	24
37	11	Female	51-60	first	private	6	6	6	6	6	30	5	3	3	3	3	3	3	3	3	3	32	8	24
37	12	Female	41-50	first	private	6	6	6	6	6	30	5	5	5	5	5	5	5	3	5	5	48	10	38
37	13	Female	41-50	first	private	6	6	6	6	6	30	4	4	5	5	5	4	5	4	5	4	45	8	37
37	14	Female	61-70	first	private	6	6	6	5	6	29	4	4	5	5	4	4	4	5	4	4	43	8	35
37	15	Male	21-30	first	private	6	6	6	6	6	30	5	5	5	5	5	5	5	5	5	5	50	10	40
37	16	Male	>70	first	private	7	7	7	7	7	35	5	5	5	5	5	5	5	5	5	5	50	10	40
37	17	Female	31-40	first	private	5	5	5	6	7	28	4	4	4	4	4	4	4	4	4	4	40	8	32
37	18	Female	41-50	first	private	7	7	7	7	7	35	4	5	5	5	5	4	4	4	4	4	44	8	36
38	1	Female	41-50	first	private	5	6	5	5	6	27	3	3	3	3	3	3	3	3	3	3	30	6	24
38	2	Female	51-60	first	private	7	7	7	7	7	35	5	5	5	5	5	5	5	5	5	5	50	10	40
38	3	Female	61-70	first	private	6	6	6	6	6	30	3	3	3	3	3	3	3	3	3	3	30	6	24
38	4	Female	41-50	first	private	5	5	6	6	6	28	4	4	4	4	4	4	4	4	4	4	40	8	32
38	5	Female	31-40	first	private	7	7	7	7	7	35	5	5	5	5	5	5	5	5	5	5	50	10	40
38	6	Female	21-30	first	private	5	2	1	2	5	15	4	4	4	4	3	3	3	3	4	2	34	7	27
38	7	Female	61-70	first	private	7	7	7	7	7	35	4	4	5	4	3	3	4	4	4	4	39	7	32
38	8	Female	21-30	first	private	5	5	5	5	5	25	4	3	3	3	3	4	3	3	3	3	32	8	24
38	9	Female	21-30	first	private	6	6	6	6	6	30	3	3	3	3	3	3	3	3	3	3	30	6	24
38	10	Male	61-70	first	private	6	6	5	6	6	29	3	3	3	3	3	3	3	3	3	3	30	6	24
38	11	Female	21-30	first	private	4	4	4	4	4	20	4	4	3	3	3	3	4	4	4	3	35	7	28
38	13	Female	31-40	first	private	6	6	7	7	7	33	3	3	3	3	3	3	3	3	3	3	30	6	24
38	14	Female	51-60	first	private	6	6	6	6	6	30	5	3	3	3	4	4	4	4	4	4	38	9	29
38	16	Female	41-50	first	private	6	6	6	6	6	30	4	4	4	4	4	4	4	4	4	4	40	8	32
38	17	Female	41-50	first	private	6	7	7	7	7	34	5	5	5	5	5	5	5	5	5	5	50	10	40
38	18	Female	51-60	first	private	6	1	4	6	6	23	5	4	4	4	4	4	4	4	3	3	39	9	30
38	19	Female	21-30	first	private	4	4	3	4	5	20	3	3	3	3	3	3	3	3	3	3	30	6	24
38	20	Male	61-70	first	private	7	7	7	7	7	35	5	5	5	5	5	5	5	5	5	5	50	10	40
39	1	Female	51-60	first	private	6	7	6	6	7	32	5	5	5	5	5	5	5	5	5	5	50	10	40
39	3	Female	31-40	first	private	7	6	5	6	7	31	4	3	3	3	3	3	3	3	3	2	30	7	23
39	4	Female	61-70	first	private	7	5	5	7	7	31	3	3	3	3	3	3	3	3	3	3	30	6	24
39	5	Female	51-60	first	private	7	5	5	7	7	31	5	5	5	5	5	5	5	5	5	5	50	10	40
39	6	Female	41-50	first	private	7	5	5	5	7	29	4	4	3	4	4	4	4	4	4	4	39	8	31
39	7	Female	51-60	first	private	6	6	5	6	6	29	3	3	3	3	3	3	3	3	3	3	30	6	24
39	8	Female	31-40	first	private	6	6	6	6	6	30	4	4	4	4	4	4	4	4	4	4	40	8	32
39	9	Female	41-50	first	private	6	6	5	6	6	29	5	5	5	5	5	5	5	5	5	5	50	10	40
39	10	Female	41-50	first	private	5	4	4	5	5	23	4	4	3	3	3	3	3	4	3	3	33	7	26
39	11	Female	51-60	first	private	5	6	5	5	5	26	4	3	3	3	3	4	4	3	4	3	34	8	26
39	12	Female	51-60	first	private	5	5	4	5	7	26	3	3	3	4	3	4	3	3	3	3	32	7	25
39	13	Female	61-70	first	private	6	7	6	6	7	32	3	3	3	3	3	3	3	3	3	3	30	6	24
39	14	Female	61-70	first	private	6	6	6	6	6	30	4	4	4	4	4	4	4	4	4	4	40	8	32
39	15	Female	31-40	first	private	5	5	6	6	6	28	3	3	3	3	3	3	3	3	3	3	30	6	24
39	16	Male	51-60	first	private	6	5	5	5	6	27	4	5	5	4	4	4	4	4	4	4	42	8	34
39	17	Female	51-60	first	private	6	6	6	6	6	30	3	3	3	3	3	3	3	3	3	3	30	6	24
39	18	Female	41-50	first	private	6	6	4	5	7	28	5	4	4	4	3	4	4	4	3	3	38	9	29
39	19	Male	>70	first	private	7	7	6	6	7	33	5	4	4	5	4	4	4	5	4	5	44	9	35
39	20	Male	61-70	first	private	7	7	7	7	7	35	3	3	4	3	3	3	4	3	3	3	32	6	26
40	1	Female	61-70	first	private	6	7	7	6	7	33	5	5	5	5	5	5	5	5	5	5	50	10	40
40	2	Female	31-40	first	private	7	7	7	7	7	35	5	4	4	3	3	5	5	4	4	3	40	10	30
40	3	Female	51-60	first	private	5	6	5	5	6	27	5	3	3	4	4	5	4	3	5	4	40	10	30
40	4	Male	51-60	first	private	7	7	7	7	7	35	5	5	5	4	4	4	4	5	5	5	46	9	37
40	5	Male	21-30	first	private	7	7	7	7	7	35	5	5	5	5	4	4	5	4	5	5	47	9	38
40	6	Female	31-40	first	private	7	7	7	7	7	35	3	3	3	3	3	3	3	3	3	3	30	6	24
40	7	Female	>70	first	private	5	5	5	7	7	29	5	4	4	4	4	4	4	4	4	5	42	9	33
40	8	Female	61-70	first	private	7	7	7	7	7	35	5	5	5	5	4	5	4	5	5	4	47	10	37
40	9	Male	51-60	first	private	5	5	7	7	7	31	5	5	5	5	5	5	5	5	5	5	50	10	40
40	10	Female	61-70	first	private	7	7	7	7	7	35	5	5	5	5	5	5	5	5	5	5	50	10	40
40	11	Female	51-60	first	private	5	5	7	7	7	31	4	4	4	4	4	3	3	2	2	1	31	7	24
40	12	Female	41-50	first	private	7	7	7	7	7	35	3	3	3	3	4	4	4	5	5	4	38	7	31
40	13	Female	41-50	first	private	5	1	2	3	5	16	4	3	3	3	3	3	3	3	3	3	31	7	24
40	14	Female	41-50	first	private	7	7	7	7	7	35	4	4	4	4	4	4	4	4	4	4	40	8	32
40	15	Female	51-60	first	private	7	7	7	7	7	35	4	3	5	4	5	3	4	5	4	4	41	7	34
40	16	Female	51-60	first	private	6	6	6	6	6	30	3	3	3	3	3	3	3	3	3	3	30	6	24
41	1	Female	51-60	first	private	7	7	7	7	7	35	5	4	4	4	4	4	4	4	5	4	42	9	33
41	2	Female	61-70	first	private	7	7	7	7	7	35	5	4	5	4	3	4	4	4	5	4	42	9	33
41	3	Female	41-50	first	private	7	6	6	7	7	33	5	5	5	5	5	5	5	5	5	5	50	10	40
41	4	Female	61-70	first	private	3	2	2	2	2	11	3	3	3	3	3	3	3	3	3	3	30	6	24
41	5	Female	51-60	first	private	7	7	7	7	7	35	3	3	3	3	3	3	3	3	3	3	30	6	24
41	6	Female	41-50	first	private	7	7	7	7	7	35	5	5	4	5	5	5	5	5	5	5	49	10	39
41	7	Female	51-60	first	private	7	7	7	7	7	35	5	4	4	4	4	4	4	4	4	4	41	9	32
41	8	Female	>70	first	private	7	7	7	7	7	35	4	3	3	4	3	3	3	4	4	3	34	7	27
41	9	Female	41-50	first	private	7	7	7	7	7	35	5	4	3	3	3	3	3	3	3	3	33	8	25
41	10	Female	51-60	first	private	1	1	1	1	1	5	3	2	2	2	2	2	2	2	2	2	21	5	16
41	11	Female	41-50	first	private	6	6	5	6	6	29	4	4	4	4	4	4	4	4	4	4	40	8	32
41	12	Female	21-30	first	private	7	7	7	7	7	35	4	5	5	5	5	5	5	5	5	4	48	9	39
41	13	Female	>70	first	private	7	7	7	7	7	35	5	5	4	4	4	4	4	4	4	4	42	9	33
41	14	Female	41-50	first	private	7	7	7	7	7	35	5	5	5	5	5	4	4	4	4	4	45	9	36
41	15	Female	51-60	first	private	6	6	6	6	6	30	5	5	5	5	5	5	5	5	5	5	50	10	40
41	16	Female	41-50	first	private	7	5	7	7	7	33	5	4	4	4	5	5	4	4	5	4	44	10	34
41	17	Female	51-60	first	private	4	4	4	4	4	20	4	3	3	3	3	3	3	3	3	3	31	7	24
41	18	Female	51-60	first	private	7	7	7	7	7	35	5	5	5	5	5	5	5	5	5	5	50	10	40
41	19	Female	61-70	first	private	5	5	5	5	5	25	4	3	3	4	3	4	4	3	3	3	34	8	26
41	20	Female	51-60	first	private	6	1	3	4	6	20	4	4	4	4	3	3	3	3	3	3	34	7	27
42	1	Male	61-70	first	private	4	5	5	5	5	24	4	2	3	3	4	4	3	4	4	4	35	8	27
42	2	Female	>70	first	private	7	7	7	7	7	35	4	4	4	4	4	4	4	4	4	4	40	8	32
42	3	Female	31-40	first	private	7	5	5	7	7	31	3	3	3	4	3	3	3	3	3	3	31	6	25
42	4	Female	51-60	first	private	7	5	5	5	7	29	5	5	5	5	5	5	5	5	5	5	50	10	40
42	5	Female	51-60	first	private	7	5	5	7	7	31	5	3	3	3	1	1	1	2	1	1	21	6	15
42	6	Female	41-50	first	private	7	5	5	5	7	29	3	3	4	3	3	4	3	3	3	3	32	7	25
42	7	Female	51-60	first	private	5	5	5	7	7	29	3	3	3	3	3	4	3	4	4	4	34	7	27
42	8	Female	>70	first	private	5	3	6	7	7	28	3	3	3	3	3	3	3	2	3	3	29	6	23
42	9	Female	31-40	first	private	7	7	7	7	7	35	4	4	4	4	4	4	4	4	4	4	40	8	32
42	10	Female	31-40	first	private	7	1	1	1	7	17	5	5	5	5	5	5	5	5	5	5	50	10	40
42	11	Female	51-60	first	private	7	6	5	5	7	30	5	5	5	4	4	4	4	4	4	4	43	9	34
42	12	Female	61-70	first	private	7	7	7	7	7	35	5	4	4	4	4	5	5	4	4	4	43	10	33
42	13	Male	>70	first	private	5	5	5	7	7	29	5	5	3	5	5	5	5	5	5	5	48	10	38
42	14	Female	41-50	first	private	7	6	6	7	7	33	5	4	5	5	5	4	5	5	5	5	48	9	39
42	15	Female	41-50	first	private	5	5	5	5	5	25	4	4	4	4	4	4	4	4	4	4	40	8	32
42	16	Female	41-50	first	private	7	7	7	7	7	35	5	5	5	5	5	5	5	5	5	5	50	10	40
42	17	Female	41-50	first	private	7	7	7	7	7	35	5	5	5	5	5	5	5	5	5	5	50	10	40
42	18	Female	61-70	first	private	7	7	7	7	7	35	4	5	3	5	5	4	4	5	4	3	42	8	34
42	19	Female	61-70	first	private	7	7	7	7	7	35	5	5	4	4	4	5	5	5	5	4	46	10	36
42	20	Female	51-60	first	private	7	7	7	7	7	35	4	4	4	4	4	4	4	4	4	4	40	8	32
42	21	Female	61-70	first	private	7	7	7	7	7	35	5	5	5	5	5	5	5	5	5	5	50	10	40
42	22	Female	51-60	first	private	5	3	5	4	5	22	5	5	5	5	5	5	5	5	5	5	50	10	40
42	23	Female	31-40	first	private	7	7	7	7	7	35	5	5	5	5	5	5	5	5	5	5	50	10	40
42	24	Female	61-70	first	private	7	7	7	7	7	35	4	3	3	3	3	3	3	3	3	3	31	7	24
42	25	Female	31-40	first	private	7	7	7	7	7	35	5	5	5	5	5	5	5	5	5	5	50	10	40
42	26	Female	31-40	first	private	7	7	7	7	7	35	5	5	5	5	5	5	5	5	5	5	50	10	40
43	1	Male	>70	first	private	6	6	6	6	6	30	3	3	4	4	4	4	4	4	4	4	38	7	31
43	2	Female	41-50	first	private	7	7	7	7	7	35	3	3	3	3	3	3	3	3	3	3	30	6	24
43	3	Female	51-60	first	private	5	5	5	5	5	25	3	3	3	3	3	3	3	3	3	3	30	6	24
43	4	Female	61-70	first	private	5	5	5	5	5	25	3	3	3	3	3	3	3	3	3	3	30	6	24
43	5	Female	41-50	first	private	7	7	7	7	7	35	5	5	5	5	5	5	5	5	5	5	50	10	40
43	6	Female	41-50	first	private	7	7	7	7	7	35	5	5	5	5	5	5	5	5	5	5	50	10	40
43	7	Female	41-50	first	private	6	6	5	6	6	29	3	3	3	4	3	4	4	3	4	3	34	7	27
43	8	Female	31-40	first	private	7	7	7	7	7	35	5	5	5	5	5	5	5	5	5	5	50	10	40
43	10	Female	51-60	first	private	7	7	7	7	7	35	5	4	5	5	5	4	5	5	5	5	48	9	39
43	11	Female	>70	first	private	7	7	7	7	7	35	5	5	5	5	5	5	5	5	5	5	50	10	40
43	12	Female	31-40	first	private	7	7	7	7	7	35	5	5	5	5	5	5	5	5	5	5	50	10	40
43	13	Female	21-30	first	private	7	7	7	7	7	35	2	4	4	3	3	3	3	3	3	3	31	5	26
43	14	Female	41-50	first	private	5	5	6	7	7	30	5	5	5	5	5	5	5	5	5	5	50	10	40
43	15	Female	31-40	first	private	7	7	7	7	7	35	5	5	5	5	5	5	5	5	5	5	50	10	40
43	16	Female	51-60	first	private	7	7	7	7	7	35	3	4	4	4	4	4	4	4	4	4	39	7	32
43	17	Male	< 21	first	private	5	5	5	6	7	28	5	5	5	5	5	5	5	4	5	5	49	10	39
43	18	Female	31-40	first	private	7	7	7	7	7	35	5	5	5	5	5	5	5	5	5	5	50	10	40
43	19	Female	41-50	first	private	7	1	7	7	7	29	5	5	5	5	5	5	5	5	5	5	50	10	40
43	20	Female	61-70	first	private	7	1	1	7	7	23	4	4	4	4	4	4	4	4	4	4	40	8	32
43	21	Female	41-50	first	private	6	6	6	6	7	31	4	4	4	4	4	4	4	4	4	4	40	8	32
43	22	Female	41-50	first	private	7	7	7	7	7	35	5	5	5	5	5	5	5	5	5	5	50	10	40
43	23	Male	>70	first	private	7	7	7	7	7	35	3	3	3	3	3	3	3	3	3	3	30	6	24
44	1	Male	31-40	first	private	7	7	7	7	7	35	4	4	4	4	4	4	4	4	4	4	40	8	32
44	2	Female	61-70	first	private	7	7	7	7	7	35	5	5	5	5	5	5	5	5	5	5	50	10	40
44	3	Male	41-50	first	private	7	7	7	7	7	35	5	5	4	5	5	4	4	4	4	4	44	9	35
44	4	Female	61-70	first	private	7	7	7	7	7	35	5	3	3	4	4	4	4	3	4	3	37	9	28
44	5	Female	41-50	first	private	7	7	7	7	7	35	5	5	5	5	5	5	5	5	5	5	50	10	40
44	6	Male	51-60	first	private	7	7	7	7	7	35	5	4	4	4	4	4	4	4	4	4	41	9	32
44	7	Male	41-50	first	private	7	7	7	7	7	35	4	4	4	4	4	4	4	4	4	4	40	8	32
44	8	Female	31-40	first	private	7	6	6	7	7	33	5	5	4	4	5	5	4	5	5	4	46	10	36
44	9	Female	41-50	first	private	5	6	5	5	6	27	3	3	3	4	3	3	3	3	3	3	31	6	25
44	10	Male	51-60	first	private	7	6	6	5	7	31	5	3	5	5	5	3	3	2	3	2	36	8	28
44	11	Female	>70	first	private	7	7	7	7	7	35	5	5	5	5	5	5	5	5	5	5	50	10	40
44	12	Female	61-70	first	private	7	7	7	7	7	35	5	5	5	5	5	5	5	5	5	5	50	10	40
44	13	Female	41-50	first	private	6	6	6	6	6	30	5	5	5	5	5	5	5	5	5	5	50	10	40
44	14	Female	61-70	first	private	7	7	7	7	7	35	3	2	3	3	3	2	3	4	4	2	29	5	24
44	15	Female	51-60	first	private	7	7	7	7	7	35	5	5	5	5	5	5	5	5	5	5	50	10	40
44	16	Female	51-60	first	private	7	7	7	7	7	35	4	4	4	4	4	4	4	4	4	4	40	8	32
44	17	Female	41-50	first	private	5	4	3	2	7	21	5	4	3	3	3	4	3	4	3	2	34	9	25
44	18	Female	51-60	first	private	5	5	5	5	5	25	3	3	3	3	3	3	3	3	3	3	30	6	24
44	19	Male	51-60	first	private	7	7	7	7	7	35	4	4	4	4	4	4	4	4	4	4	40	8	32
45	1	Female	61-70	first	private	6	6	6	3	6	27	4	3	3	3	3	3	3	2	3	3	30	7	23
45	2	Female	61-70	first	private	4	3	1	2	6	16	3	3	3	2	2	2	3	2	3	3	26	5	21
45	3	Female	41-50	first	private	7	7	7	7	7	35	5	5	5	4	2	5	5	5	5	5	46	10	36
45	4	Male	41-50	first	private	6	6	6	6	6	30	4	4	4	4	4	4	4	4	4	4	40	8	32
45	5	Female	41-50	first	private	7	7	7	3	4	28	5	5	5	5	5	5	5	5	5	5	50	10	40
45	6	Male	>70	first	private	5	5	5	5	5	25	3	4	4	4	4	3	4	3	3	4	36	6	30
45	7	Female	51-60	first	private	5	5	5	4	5	24	4	4	4	4	4	4	4	4	4	4	40	8	32
45	8	Female	41-50	first	private	5	5	5	3	5	23	4	3	3	4	3	4	3	3	4	3	34	8	26
45	9	Female	61-70	first	private	6	6	6	6	6	30	4	4	4	4	4	4	4	4	4	4	40	8	32
45	10	Male	21-30	first	private	6	6	6	6	6	30	4	4	4	4	4	4	4	4	4	4	40	8	32
45	11	Female	31-40	first	private	6	6	6	6	6	30	4	3	3	3	3	3	4	4	4	3	34	7	27
45	12	Female	31-40	first	private	5	5	5	6	5	26	5	4	4	3	4	3	4	3	3	3	36	8	28
45	13	Female	41-50	first	private	6	6	6	6	6	30	5	5	5	5	5	5	5	5	5	5	50	10	40
45	14	Female	21-30	first	private	4	2	4	4	6	20	5	4	4	4	4	5	5	5	5	3	44	10	34
45	15	Male	41-50	first	private	1	1	7	7	1	17	5	5	5	5	5	5	5	5	5	5	50	10	40
45	16	Male	41-50	first	private	6	7	7	7	7	34	5	5	4	5	5	5	5	4	5	4	47	10	37
45	17	Male	41-50	first	private	7	6	7	7	7	34	5	5	5	5	5	5	5	5	5	5	50	10	40
45	18	Female	31-40	first	private	6	6	6	6	6	30	4	4	4	4	4	4	4	4	4	4	40	8	32
45	19	Female	31-40	first	private	6	6	6	6	6	30	4	3	3	3	3	3	4	4	4	3	34	7	27
45	20	Male	31-40	first	private	6	6	6	6	6	30	4	4	4	4	4	4	4	4	4	4	40	8	32
45	21	Male	41-50	first	private	7	6	6	6	6	31	5	5	5	5	3	5	5	5	5	5	48	10	38
45	22	Female	41-50	first	private	1	1	1	6	1	10	3	2	3	2	3	2	3	3	2	2	25	5	20
45	23	Female	41-50	first	private	6	6	7	7	7	33	4	5	4	5	5	5	5	3	5	5	46	9	37
45	24	Female	41-50	first	private	7	7	7	7	7	35	5	5	3	3	4	4	5	5	5	5	44	9	35
45	25	Female	51-60	first	private	6	6	6	6	6	30	3	5	5	3	5	5	5	5	5	5	46	8	38
45	26	Female	51-60	first	private	4	4	4	4	4	20	3	3	3	3	3	3	3	3	3	3	30	6	24
45	27	Female	61-70	first	private	5	5	5	6	6	27	5	5	5	4	4	4	4	4	4	4	43	9	34
46	1	Male	21-30	first	private	6	6	5	5	7	29	5	4	5	4	4	4	4	5	4	4	43	9	34
46	4	Female	51-60	first	private	7	7	7	7	7	35	5	5	5	5	5	5	5	5	5	5	50	10	40
46	5	Female	51-60	first	private	7	6	7	7	7	34	5	5	5	5	5	5	5	5	5	5	50	10	40
46	6	Female	51-60	first	private	5	5	4	4	4	22	2	3	3	3	3	3	3	3	3	3	29	5	24
46	7	Female	41-50	first	private	6	7	7	6	7	33	5	5	5	5	5	5	5	5	5	5	50	10	40
46	8	Female	21-30	first	private	7	7	7	7	7	35	5	5	5	5	5	5	5	5	5	5	50	10	40
46	9	Female	41-50	first	private	7	7	7	7	7	35	3	2	2	2	3	2	2	3	2	2	23	5	18
46	10	Male	51-60	first	private	4	4	4	4	4	20	4	3	3	3	3	3	3	3	3	3	31	7	24
46	11	Female	61-70	first	private	6	6	6	6	6	30	3	3	3	3	3	3	3	3	3	3	30	6	24
46	12	Female	>70	first	private	6	3	6	6	6	27	3	3	3	3	3	3	3	3	3	3	30	6	24
46	13	Female	41-50	first	private	6	5	6	6	7	30	3	3	3	3	3	4	4	4	4	4	35	7	28
46	14	Female	51-60	first	private	7	7	7	7	7	35	4	4	4	4	4	4	4	4	4	4	40	8	32
46	15	Female	61-70	first	private	6	6	7	7	7	33	5	5	4	4	4	4	4	4	4	4	42	9	33
46	16	Female	41-50	first	private	7	7	7	7	7	35	5	5	5	5	5	5	5	5	5	5	50	10	40
46	17	Female	41-50	first	private	7	7	7	7	7	35	5	5	5	5	5	5	5	5	5	5	50	10	40
46	18	Female	51-60	first	private	7	7	7	7	7	35	5	5	5	5	5	5	4	5	4	4	47	10	37
46	19	Female	41-50	first	private	7	7	7	7	7	35	5	5	5	5	4	5	4	5	5	4	47	10	37
46	20	Female	31-40	first	private	6	7	6	7	7	33	4	4	4	5	5	5	5	4	4	4	44	9	35
46	21	Male	51-60	first	private	6	6	5	6	6	29	5	5	5	5	4	5	5	5	5	5	49	10	39
46	22	Female	61-70	first	private	5	5	6	7	7	30	5	5	5	5	5	5	5	5	5	5	50	10	40
46	23	Female	41-50	first	private	6	7	5	7	7	32	4	4	4	4	4	4	4	4	4	4	40	8	32
46	24	Male	61-70	first	private	7	4	5	4	7	27	5	5	4	3	3	2	2	4	4	4	36	7	29
46	25	Female	61-70	first	private	6	6	6	6	6	30	4	4	4	4	4	4	4	4	4	4	40	8	32
47	1	Female	51-60	first	private	7	7	7	7	7	35	4	4	4	4	4	4	4	4	4	4	40	8	32
47	2	Female	61-70	first	private	4	4	4	4	4	20	3	3	3	3	3	3	3	3	3	3	30	6	24
47	3	Female	41-50	first	private	7	7	7	7	7	35	5	5	5	5	5	5	5	5	5	5	50	10	40
47	4	Female	31-40	first	private	7	7	7	4	5	30	5	4	4	4	5	5	5	5	5	5	47	10	37
47	5	Male	41-50	first	private	4	5	4	3	4	20	4	2	2	2	3	3	3	2	2	2	25	7	18
47	6	Female	51-60	first	private	6	6	6	6	6	30	3	3	3	3	3	3	3	3	3	3	30	6	24
47	8	Female	41-50	first	private	4	4	4	1	1	14	3	3	3	3	3	3	3	3	3	3	30	6	24
47	9	Male	51-60	first	private	5	5	5	4	1	20	4	4	4	4	4	4	4	4	4	4	40	8	32
47	10	Female	61-70	first	private	5	5	5	1	1	17	4	4	4	4	4	4	4	4	4	4	40	8	32
47	11	Female	31-40	first	private	5	5	5	7	7	29	3	3	3	3	3	3	3	3	3	3	30	6	24
47	12	Female	51-60	first	private	4	4	4	5	7	24	4	4	4	4	4	4	4	4	4	4	40	8	32
47	13	Female	51-60	first	private	5	5	5	1	1	17	3	3	3	3	3	3	3	3	3	3	30	6	24
47	14	Female	31-40	first	private	4	4	3	1	1	13	3	3	3	3	3	3	3	3	3	3	30	6	24
47	15	Female	51-60	first	private	5	5	4	1	1	16	3	3	3	3	3	3	3	3	3	3	30	6	24
47	16	Female	31-40	first	private	5	5	5	5	5	25	4	4	4	4	4	4	4	4	4	4	40	8	32
47	17	Female	31-40	first	private	7	7	7	7	7	35	4	4	4	4	4	4	4	4	4	4	40	8	32
47	18	Female	31-40	first	private	5	5	5	5	5	25	3	3	3	3	3	3	3	3	3	3	30	6	24
47	19	Male	41-50	first	private	5	5	5	5	5	25	3	3	3	3	3	3	3	3	3	3	30	6	24
47	20	Female	51-60	first	private	5	5	5	5	5	25	3	3	3	4	4	3	3	3	4	3	33	6	27
47	21	Female	51-60	first	private	5	5	5	5	5	25	4	4	4	4	4	4	4	4	4	4	40	8	32
47	22	Female	31-40	first	private	5	5	5	5	5	25	5	5	5	5	5	5	5	5	5	5	50	10	40
47	23	Male	31-40	first	private	5	5	5	5	5	25	4	4	4	4	4	4	4	4	4	4	40	8	32
47	24	Female	31-40	first	private	5	5	5	5	5	25	4	4	4	4	4	4	4	4	4	4	40	8	32
47	25	Female	>70	first	private	5	5	5	5	5	25	3	3	3	3	3	3	3	3	3	3	30	6	24
48	1	Male	51-60	first	private	7	7	7	7	7	35	5	5	5	5	5	5	5	5	5	5	50	10	40
48	2	Female	41-50	first	private	5	5	5	5	5	25	4	5	5	4	5	4	5	4	5	5	46	8	38
48	3	Female	51-60	first	private	7	5	4	7	7	30	5	5	4	5	5	3	3	4	5	5	44	8	36
48	4	Male	51-60	first	private	7	7	7	7	7	35	3	5	5	5	4	5	5	5	4	4	45	8	37
48	5	Female	51-60	first	private	7	7	7	7	7	35	5	5	5	5	5	5	5	5	5	5	50	10	40
48	6	Female	41-50	first	private	5	1	5	5	1	17	4	4	4	4	4	4	4	4	4	4	40	8	32
49	1	Female	51-60	first	private	6	6	7	6	7	32	5	5	4	4	4	4	4	5	5	5	45	9	36
49	2	Female	61-70	first	private	5	5	5	5	7	27	5	5	5	5	5	5	5	5	5	5	50	10	40
49	3	Female	31-40	first	private	5	5	5	5	5	25	5	4	4	3	4	3	4	5	4	3	39	8	31
49	4	Female	>70	first	private	7	7	7	7	7	35	5	5	5	5	5	5	5	5	5	5	50	10	40
49	5	Female	41-50	first	private	6	6	6	6	6	30	3	3	3	3	3	3	3	3	3	3	30	6	24
49	6	Female	51-60	first	private	7	7	7	7	7	35	5	4	4	4	5	5	5	4	4	5	45	10	35
49	7	Female	41-50	first	private	7	7	7	7	7	35	5	5	5	5	5	5	5	5	5	5	50	10	40
49	8	Female	61-70	first	private	7	7	7	7	7	35	5	5	5	5	5	5	5	5	5	5	50	10	40
49	9	Female	41-50	first	private	7	7	7	7	7	35	5	5	5	5	5	5	5	5	5	5	50	10	40
49	10	Female	51-60	first	private	7	7	7	7	7	35	5	5	5	2	5	5	5	5	5	5	47	10	37
49	12	Male	51-60	first	private	7	7	7	7	7	35	5	5	5	5	5	5	5	5	5	5	50	10	40
49	13	Female	31-40	first	private	4	4	3	4	5	20	4	4	4	3	3	3	3	4	5	5	38	7	31
49	14	Female	31-40	first	private	7	7	7	7	7	35	4	4	4	4	4	4	4	4	4	4	40	8	32
49	15	Male	41-50	first	private	7	7	7	7	7	35	5	5	5	5	5	5	5	5	5	5	50	10	40
49	16	Female	41-50	first	private	7	7	7	7	7	35	5	4	5	5	5	4	5	5	5	5	48	9	39
49	17	Female	51-60	first	private	5	5	5	5	5	25	5	5	5	5	4	4	4	4	4	4	44	9	35
49	18	Female	21-30	first	private	6	5	6	6	7	30	5	5	5	5	5	5	4	5	5	5	49	10	39
49	19	Female	61-70	first	private	6	6	6	6	7	31	4	4	5	5	4	4	4	5	4	4	43	8	35
49	20	Female	21-30	first	private	7	7	7	7	7	35	5	5	5	5	5	5	5	5	5	5	50	10	40
49	21	Male	51-60	first	private	6	6	6	6	6	30	3	3	3	3	3	3	3	3	3	3	30	6	24
49	22	Female	51-60	first	private	7	7	7	7	7	35	5	5	5	5	5	5	5	5	5	5	50	10	40
49	23	Male	51-60	first	private	7	6	6	7	7	33	4	4	4	5	4	4	4	5	5	5	44	8	36
49	24	Female	>70	first	private	7	7	7	7	7	35	5	5	5	5	5	5	5	5	5	4	49	10	39
49	25	Female	51-60	first	private	7	4	3	1	7	22	5	4	4	4	4	4	5	5	5	5	45	9	36
50	1	Female	51-60	first	private	7	7	7	7	7	35	5	5	5	5	5	5	5	5	5	5	50	10	40
50	2	Female	51-60	first	private	7	7	7	7	7	35	5	5	5	5	5	5	5	5	5	5	50	10	40
50	3	Female	61-70	return	private	7	7	7	7	7	35	5	5	5	5	5	5	5	5	5	5	50	10	40
50	5	Female	51-60	first	private	4	6	7	7	5	29	4	4	4	4	4	4	4	4	4	4	40	8	32
50	6	Female	31-40	first	private	7	7	7	7	7	35	5	5	5	5	5	5	5	5	5	5	50	10	40
50	7	Female	41-50	first	private	2	1	3	5	6	17	5	4	3	4	4	3	3	3	2	2	33	8	25
50	8	Female	51-60	return	private	7	7	7	7	7	35	5	5	5	5	5	5	5	5	5	5	50	10	40
50	9	Female	41-50	return	private	7	7	7	7	7	35	5	5	5	5	5	5	5	5	5	5	50	10	40
51	1	Female	21-30	first	private	7	7	7	7	7	35	4	4	4	4	4	4	4	4	4	4	40	8	32
51	2	Female	51-60	return	private	7	7	7	7	7	35	5	5	5	5	5	5	5	5	5	5	50	10	40
51	3	Female	31-40	first	private	7	7	7	7	7	35	5	5	5	5	5	5	5	5	5	5	50	10	40
51	4	Female	21-30	first	private	7	7	7	7	7	35	5	5	5	5	4	5	5	5	4	4	47	10	37
51	5	Male	61-70	first	private	7	7	7	7	7	35	4	4	4	4	4	4	4	4	4	4	40	8	32
51	6	Male	61-70	return	private	6	6	6	6	6	30	4	3	3	3	3	3	3	3	3	3	31	7	24
51	9	Female	31-40	first	private	6	5	5	5	7	28	5	5	4	5	4	4	5	5	4	4	45	9	36
51	10	Female	41-50	first	private	7	5	7	5	6	30	4	4	4	4	4	4	4	4	4	4	40	8	32
51	11	Female	41-50	return	private	7	7	7	7	7	35	4	4	3	3	3	4	4	4	4	4	37	8	29
51	12	Female	41-50	first	private	5	5	6	5	7	28	3	3	3	3	3	2	3	3	3	3	29	5	24
51	13	Male	51-60	return	private	7	7	7	7	7	35	5	5	5	5	5	5	5	5	5	5	50	10	40
51	14	Female	61-70	return	private	5	5	5	6	6	27	5	4	3	4	3	3	4	4	4	4	38	8	30
51	15	Female	31-40	first	private	7	7	7	7	7	35	5	5	5	5	5	5	5	5	5	5	50	10	40
51	16	Female	41-50	first	private	7	6	6	6	7	32	5	5	5	4	4	4	4	4	4	4	43	9	34
51	17	Female	51-60	return	private	7	4	7	5	7	30	5	5	5	4	3	5	5	5	5	5	47	10	37
51	18	Female	>70	return	private	6	6	7	7	6	32	5	5	5	5	5	5	5	5	5	5	50	10	40
51	19	Female	51-60	return	private	5	6	7	6	6	30	5	5	5	5	5	5	5	5	5	5	50	10	40
51	20	Female	41-50	first	private	7	7	7	7	7	35	5	5	5	5	5	5	5	5	5	5	50	10	40
51	21	Female	31-40	first	private	6	6	6	6	6	30	5	5	5	5	5	5	5	5	5	5	50	10	40
51	22	Female	61-70	return	private	7	7	7	7	7	35	5	5	5	5	5	5	5	5	5	5	50	10	40
51	23	Female	41-50	return	private	7	6	7	6	7	33	4	4	4	5	4	4	4	5	5	5	44	8	36
51	24	Female	21-30	first	private	7	7	7	7	7	35	3	3	3	3	3	3	3	3	3	3	30	6	24
51	25	Female	41-50	return	private	7	4	5	7	7	30	3	5	5	4	3	4	4	4	4	5	41	7	34
51	26	Female	41-50	return	private	6	6	5	5	6	28	5	5	5	5	5	5	5	5	5	5	50	10	40

## Sheet: Doctor data
Physician	Local	age range	Gender	Specialty	Practice time range	Jefferson Q 1	Jefferson Q 2	Jefferson Q 3	Jefferson Q 4	Jefferson Q 5	Jefferson Q 6	Jefferson Q 7	Jefferson Q 8	Jefferson Q 9	Jefferson Q 10	Jefferson Q 11	Jefferson Q 12	Jefferson Q 13	Jefferson Q 14	Jefferson Q 15	Jefferson Q 16	Jefferson Q 17	Jefferson Q 18	Jefferson Q 19	Jefferson Q 20	Jefferson Score Physician	Perspective Taking	Compassionate Care	Standing in the Patient´s Shoes	IRI Q 1	IRI Q 2	IRI Q 3	IRI Q 4	IRI Q 5	IRI Q 6	IRI Q 7	IRI Q 8	IRI Q 9	IRI Q 10	IRI Q 11	IRI Q 12	IRI Q 13	IRI Q 14	IRI Q 15	IRI Q 16	IRI Q 17	IRI Q 18	IRI Q 19	IRI Q 20
1	Public	51-60	Male	Surgery	26-35	7	7	2	6	6	2	3	6	6	6	7	2	3	7	7	6	5	6	7	7	108	59	36	13	4	4	1	2	3	0	3	2	4	2	4	4	0	3	3	3	0	4	0	4
2	Private	41-50	Male	Internal medicine	26-35	7	7	3	7	5	3	7	7	5	7	7	7	5	7	7	7	5	5	7	7	122	62	42	18	3	3	2	2	1	4	1	2	3	2	2	1	1	4	1	1	1	3	0	1
3	Private	51-60	Female	Internal medicine	26-35	7	7	6	2	7	6	1	6	7	7	7	6	7	7	7	7	6	2	6	7	118	64	39	15	2	4	4	0	3	3	4	4	4	2	4	4	1	4	1	3	1	4	1	3
4	Private	21-30	Female	Surgery	5-15	6	7	4	7	4	5	7	7	4	5	7	7	3	7	3	7	3	5	7	6	111	49	41	21	4	3	2	2	1	1	0	2	3	3	2	2	0	4	3	1	4	2	0	0
5	Private	51-60	Female	Internal medicine	26-35	4	7	7	7	7	7	7	7	7	7	6	7	7	7	3	7	7	2	7	7	127	66	38	23	4	4	2	2	2	0	1	2	4	3	2	4	0	4	1	1	2	4	1	4
6	Private	31-40	Male	Surgery	5-15	7	7	7	7	7	7	7	7	7	7	7	7	7	7	6	7	7	3	7	7	135	69	42	24	3	3	2	0	4	0	4	4	1	1	4	4	0	4	4	0	2	2	0	1
7	Private	31-40	Male	Surgery	5-15	7	7	5	7	6	5	7	7	7	5	7	7	7	7	7	7	7	7	7	7	133	67	42	24	2	2	3	2	2	0	3	2	3	2	3	2	0	2	3	2	1	2	0	2
8	Private	31-40	Male	Surgery	5-15	7	7	6	6	6	5	6	5	2	6	6	6	3	7	7	5	2	4	7	7	110	51	38	21	0	4	1	1	0	1	2	3	3	1	4	2	3	2	2	1	3	4	0	1
9	Private	41-50	Female	Internal medicine	16-25	7	7	6	7	7	7	7	7	6	6	6	7	6	7	7	6	6	5	7	7	131	65	41	25	0	2	3	0	3	0	4	4	4	0	3	4	0	2	1	1	0	4	0	4
10	Private	31-40	Female	Surgery	5-15	7	7	7	7	7	7	7	7	6	5	5	1	7	7	7	7	7	3	7	7	125	67	34	24	1	1	1	0	3	0	4	4	4	2	4	4	0	4	4	0	2	4	0	0
11	Public	61-70	Male	Internal medicine	>35	7	7	6	6	6	6	7	6	7	7	6	6	7	7	7	7	6	6	7	7	131	67	39	25	1	4	3	0	1	1	2	4	3	1	3	3	1	4	3	0	0	3	1	3
12	Public	51-60	Male	Internal medicine	26-35	7	7	6	7	4	7	7	7	4	6	7	7	7	7	6	7	4	4	7	7	125	59	42	24	2	2	2	0	0	0	3	4	3	0	1	3	0	3	3	1	0	4	0	2
13	Public	31-40	Male	Internal medicine	5-15	6	7	6	6	6	6	6	6	6	6	7	7	6	7	7	6	6	5	7	7	126	63	40	23	1	2	2	1	1	2	2	3	3	1	2	3	2	3	2	1	1	3	2	1
14	Public	41-50	Female	Internal medicine	26-35	7	6	6	6	7	7	7	7	3	7	7	7	2	7	7	7	6	6	7	7	126	58	42	26	2	3	3	0	1	0	0	4	4	1	4	4	1	4	2	3	3	4	1	4
15	Private	41-50	Male	Internal medicine	26-35	2	5	4	6	6	6	7	6	6	6	5	4	3	7	7	5	5	2	3	6	101	55	27	19	1	3	3	4	0	1	1	0	3	1	2	1	3	2	1	0	1	0	0	1
16	Public	41-50	Male	Surgery	16-25	5	4	3	2	2	2	3	4	2	2	5	2	2	5	2	2	2	6	2	2	59	22	23	14	2	4	2	0	0	0	0	4	4	1	3	3	1	3	2	0	1	4	1	2
17	Private	51-60	Male	Internal medicine	26-35	6	7	7	5	4	7	7	6	6	4	5	7	5	7	5	6	4	4	7	6	115	52	38	25	0	3	3	1	0	0	2	3	4	0	3	1	1	3	2	0	1	4	1	1
18	Private	51-60	Male	Surgery	26-35	7	7	7	7	7	7	7	6	5	7	7	7	5	6	7	7	5	1	7	7	126	64	40	22	3	4	0	0	1	1	1	4	4	1	4	4	0	4	2	0	3	4	1	4
19	Private	41-50	Female	Internal medicine	16-25	7	7	7	7	7	7	7	4	7	7	7	7	7	7	7	7	7	7	7	7	137	70	39	28	2	4	0	0	4	0	4	4	4	1	4	4	0	4	2	1	1	4	1	4
20	Private	51-60	Female	Internal medicine	26-35	4	7	5	4	6	7	2	7	3	6	7	7	4	7	7	4	3	3	7	7	107	51	39	17	0	4	2	2	0	0	2	2	3	1	4	0	0	4	2	0	2	0	1	4
21	Private	61-70	Male	Internal medicine	>35	7	7	7	7	6	7	7	7	7	7	7	7	7	7	7	7	7	7	7	7	139	69	42	28	0	4	3	1	1	1	1	3	4	3	4	0	0	3	2	0	3	4	0	2
22	Private	51-60	Male	Internal medicine	26-35	6	7	6	3	7	5	7	7	3	7	7	7	7	7	7	7	4	2	7	7	120	59	41	20	1	3	3	1	1	1	2	3	3	2	2	3	1	3	3	1	1	3	1	3
23	Public	51-60	Female	Internal medicine	>35	6	6	7	6	6	7	7	6	7	6	6	6	5	6	6	6	6	5	7	7	124	61	37	26	3	3	3	1	1	0	2	3	4	1	3	4	0	4	3	2	1	3	0	3
24	Public	61-70	Male	Internal medicine	>35	6	6	6	6	5	6	6	6	3	3	7	6	4	6	6	6	4	3	7	6	108	49	38	21	3	3	1	1	1	3	3	3	3	3	3	3	1	3	3	1	3	4	1	1
25	Public	31-40	Male	Internal medicine	5-15	7	7	5	7	7	7	7	7	3	3	5	5	2	7	7	3	1	1	7	7	105	47	38	20	2	3	2	3	4	0	4	1	4	0	1	4	0	1	0	4	0	4	0	3
26	Private	31-40	Male	Internal medicine	5-15	6	7	3	7	7	3	6	6	6	7	7	7	5	7	6	7	5	6	4	6	118	63	37	18	1	3	3	0	3	1	1	4	3	1	1	4	0	3	4	1	3	4	1	3
27	Private	41-50	Male	Internal medicine	26-35	2	7	5	7	7	5	7	6	5	6	6	7	7	7	2	7	5	2	7	7	114	60	35	19	2	3	1	1	2	2	4	3	3	2	2	3	1	4	2	4	3	3	1	4
28	Public	31-40	Male	Internal medicine	16-25	7	7	4	5	6	6	7	7	2	2	7	7	2	7	6	6	6	5	7	7	113	49	42	22	3	4	3	1	4	2	3	3	4	2	3	4	3	3	2	3	3	3	2	3
29	Private	41-50	Female	Internal medicine	16-25	2	6	7	7	7	6	7	7	4	6	7	7	7	7	4	6	3	7	7	6	120	56	37	27	2	2	4	0	3	0	4	4	3	2	3	3	2	4	1	3	0	4	0	3
30	Private	31-40	Male	Surgery	5-15	7	7	6	7	7	7	7	7	7	7	7	7	6	7	7	7	7	7	7	7	138	69	42	27	4	4	4	4	4	0	2	0	4	2	2	2	0	2	4	4	2	4	0	4
31	Public	31-40	Female	Internal medicine	5-15	7	7	7	7	7	7	7	7	7	7	7	7	6	7	7	7	7	7	7	7	139	69	42	28	3	4	3	2	1	2	2	2	3	1	3	2	1	4	1	2	3	4	2	3
32	Public	31-40	Female	Internal medicine	5-15	7	7	7	7	7	7	7	7	7	3	7	7	7	7	7	7	7	1	7	7	130	66	42	22	2	4	1	3	0	3	2	1	2	0	3	2	2	2	1	0	2	3	1	2
33	Private	21-30	Male	Internal medicine	5-15	3	7	4	6	7	4	3	6	4	4	7	4	5	5	7	6	2	2	2	6	94	54	27	13	2	3	2	2	0	1	2	2	3	1	3	0	0	3	2	2	1	2	1	3
34	Private	31-40	Male	Surgery	5-15	7	7	7	6	7	7	2	7	7	7	7	7	5	7	7	6	7	6	6	7	129	66	41	22	3	3	2	0	1	3	2	4	4	2	2	3	1	3	2	2	2	4	1	3
35	Private	41-50	Male	Radiology	16-25	3	7	6	5	5	7	6	5	6	6	6	6	6	7	5	6	3	2	7	7	111	56	34	21	4	3	3	1	2	1	3	3	3	3	4	3	1	3	4	2	1	3	1	3
36	Private	31-40	Male	Radiology	5-15	1	7	7	6	5	5	6	6	5	5	5	6	6	6	6	7	6	4	7	7	113	60	31	22	1	3	2	2	2	1	3	2	3	2	3	3	1	2	2	1	1	3	1	2
37	Private	31-40	Male	Radiology	5-15	7	5	7	6	5	7	7	7	6	6	7	7	7	7	7	6	6	5	7	7	129	61	42	26	2	2	4	0	3	0	4	4	3	1	4	4	0	4	4	1	0	4	0	1
38	Private	61-70	Male	Radiology	>35	6	7	7	7	7	7	6	7	7	7	7	1	7	7	7	7	7	7	7	6	131	69	35	27	3	4	0	0	0	4	4	4	0	4	0	4	4	0	0	0	4	0	4	0
39	Private	31-40	Male	Radiology	5-15	7	7	6	5	7	7	7	5	5	5	6	6	6	7	4	6	7	4	5	7	119	59	36	24	2	2	3	1	3	0	4	3	4	0	4	4	0	4	4	2	1	4	0	1
40	Private	31-40	Male	Radiology	5-15	7	7	7	7	7	7	7	7	7	7	7	7	7	7	6	7	7	3	7	7	135	69	42	24	3	3	2	0	4	0	4	4	1	1	4	4	0	4	4	0	2	2	0	1
41	Private	41-50	Female	Radiology	16-25	7	7	7	7	7	7	7	2	7	7	5	7	2	1	2	7	7	2	7	7	112	60	29	23	4	4	3	1	2	0	2	3	4	3	3	4	1	4	4	2	0	4	1	1
42	Private	31-40	Male	Radiology	5-15	7	7	6	6	6	5	6	5	2	6	6	6	3	7	7	5	2	4	7	7	110	51	38	21	0	4	1	1	0	1	2	3	3	1	4	2	3	2	2	1	3	4	0	1
43	Private	41-50	Male	Radiology	16-25	7	7	7	7	7	7	7	7	7	3	7	7	7	7	7	7	7	3	7	7	132	66	42	24	3	3	3	0	3	0	3	4	4	2	4	4	0	4	4	1	0	4	0	2
44	Private	31-40	Female	Radiology	5-15	7	7	7	7	7	7	7	7	6	5	5	1	7	7	7	7	7	3	7	7	125	67	34	24	1	1	1	0	3	0	4	4	4	2	4	4	0	4	4	0	2	4	0	0
45	Private	21-30	Male	Radiology	< 5	6	7	3	7	7	3	6	6	6	7	7	7	5	7	6	7	5	6	4	6	118	63	37	18	1	3	3	0	3	1	1	4	3	1	1	4	0	3	4	1	3	4	1	3
46	Private	21-30	Female	Radiology	< 5	7	7	3	6	4	5	7	7	5	4	7	7	5	7	7	6	4	4	7	7	116	55	42	19	2	4	2	0	4	3	3	4	3	1	2	4	3	4	3	0	2	4	3	2
47	Private	21-30	Male	Radiology	< 5	7	6	6	6	7	7	3	5	6	5	4	6	4	6	6	5	5	4	7	7	112	57	35	20	1	4	3	0	1	0	2	4	4	1	2	0	0	4	4	3	0	4	1	3
48	Private	21-30	Male	Radiology	< 5	3	6	7	7	7	3	6	6	6	5	7	7	3	7	6	5	6	4	4	6	111	57	34	20	2	4	3	0	0	0	4	4	2	0	2	0	4	4	1	0	1	4	1	2
49	Private	21-30	Male	Radiology	5-15	6	6	4	6	6	3	3	6	5	4	6	6	4	4	4	5	6	4	6	7	101	53	34	14	2	3	1	1	1	1	3	3	2	1	2	2	1	3	2	1	1	3	1	3
50	Private	21-30	Female	Radiology	< 5	7	7	6	6	6	6	6	7	6	6	7	7	6	7	6	6	6	3	7	6	124	61	42	21	3	3	1	3	3	3	1	1	3	2	3	3	2	2	2	2	2	4	2	2
51	Private	21-30	Male	Radiology	< 5	1	7	1	7	7	1	1	1	7	7	1	1	7	1	7	7	7	1	1	7	80	70	6	4	4	4	1	1	1	3	0	3	4	2	2	2	0	2	0	1	3	1	0	3
[truncated: 15 more columns]
